# Supplementary material for: Exploring Morphological, Transcriptomic, and Metabolomic Differences Between Two Sister Lines with Contrasting Resistance to Orange Rust Disease in Sugarcane
Source: Int J Mol Sci. 2025 Apr 8;26(8):3490. doi: 10.3390/ijms26083490 (PMC12027349; doi:10.3390/ijms26083490)
Supplement: Supplementary file 1 [file ijms-26-03490-s001.zip]

Archive with 2 entries (2 files):
- ijms-3543364-Suplementary Figures.pdf
- ijms-3543364-Suplementary Tables.xlsx
