# Supplementary material for: Exploring Morphological, Transcriptomic, and Metabolomic Differences Between Two Sister Lines with Contrasting Resistance to Orange Rust Disease in Sugarcane
Source: Int J Mol Sci. 2025 Apr 8;26(8):3490. doi: 10.3390/ijms26083490 (PMC12027349; doi:10.3390/ijms26083490)
Supplement: Supplementary file 1 [file ijms-26-03490-s001.zip › ijms-3543364-Suplementary Tables.xlsx]

## Sheet: Table S1
Table S1: 13 DEGs were identified at all time points in the 2 lines combined
Soffic.05G0008920-1C
Soffic.01G0034040-6G
Soffic.03G0010610-2C
Soffic.07G0019410-1A
Soffic.10G0014850-1A
Soffic.06G0024700-3C
Soffic.10G0014490-4F
Soffic.10G0015980-1PB
LAp.09C0012730
LAp.01G0016730
LAp.10D0004000
Soffic.05G0012550-5E
Soffic.02G0036030-2B

## Sheet: Table S2
Table S2： DEG2Ls were identified in 8 different sub-cases
																																												Resistant line 540
			The genes induced more in the line 540				The genes induced more in the line 664				The genes represssed more in the line 540				The genes represssed more in the line 664				The genes induced in 540 but repressed in 664				The genes induced in 664 but repressed in 540				The genes only induced in the line 540				The genes only induced in the line 664				The genes only repressed in the line 540				The genes only repressed in the line 664					Susceptible lines 664
		3H		681				117				47				54				168				96				192				68				32				27
		6H		277				227				416				194				204				158				186				177				246				134
		12H		574				464				1021				783				296				293				568				374				750				449
		24H		304				259				440				282				233				185				282				183				258				138

## Sheet: Table S3
Table S3: Distribution of genes, DEGs, DEG2Ls, all hub genes, hub genes in turquoise/blue module and SNP numbers on different S. officinarum chromosomes.
	Chr01	Chr02	Chr03	Chr04	Chr05	Chr06	Chr07	Chr08	Chr09	Chr10	utg	total
Genes in genome	41850 (16.52%)	31095 (12.28%)	32009 (12.64%)	27170 (10.73%)	17663 (6.97%)	20335 (8.03%)	16780 (6.63%)	14641 (5.78%)	18976 (7.49%)	20458 (8.08%)	12293 (4.85%)	253270 (100%)
DEGs	3070 (17.24%)	2390 (13.42%)	2483 (13.94%)	2049 (11.50%)	873 (4.9%)	1401 (7.87%)	1041 (5.84%)	978 (5.49%)	1382 (7.76%)	1517 (8.52%)	628 (3.53%)	17812 (100%)
DEG2Ls	1663 (17.68%)	1225 (13.02%)	1297 (13.79%)	1083 (11.51%)	457 (4.86%)	781 (8.3%)	554 (5.89%)	498 (5.29%)	737 (7.84%)	756 (8.04%)	355 (3.77%)	9406 (100%)
Hub genes	1152 (12.02%)	956 (9.97%)	1116 (11.64%)	1204 (12.56%)	377 (3.93%)	608 (6.34%)	489 (5.1%)	431 (4.5%)	674 (7.03%)	674 (7.03%)	164 (1.71%)	7845 (100%)
Hub genes in turquoise module	561 (12.83%)	526 (12.03%)	689 (15.75%)	654 (14.95%)	191 (4.37%)	363 (8.3%)	267 (6.1%)	220 (5.03%)	352 (8.05%)	366 (8.37%)	71 (1.62%)	4260 (100%)
Hub genes in blue module	159 (13.98%)	106 (9.32%)	120 (10.55%)	214 (18.82%)	53 (4.66%)	64 (5.63%)	63 (5.54%)	89 (7.83%)	110 (9.67%)	102 (8.97%)	30 (2.64%)	1110 (100%)
SNP number	14470 (21.45%)	10587 (15.69%)	12582 (18.65%)	10061 (14.91%)	4560 (6.76%)	7135 (10.58%)	4843 (7.18%)	0 (0.00%)	0 (0.00%)	0 (0.00%)	3227 (4.78%)	67465 (100%)
*: unstitched, unassembled, or unplaced contig/scaffold/gene.

## Sheet: Table S4
Table S4： DE-lncRNA-2L were identified in 8 different sub-cases
																																													Resistant line 540
				The genes induced more in the line 540				The genes induced more in the line 664				The genes represssed more in the line 540				The genes represssed more in the line 664				The genes induced in 540 but repressed in 664				The genes induced in 664 but repressed in 540				The genes only induced in the line 540				The genes only induced in the line 664				The genes only repressed in the line 540				The genes only repressed in the line 664					Susceptible lines 664
			3H		5				0				0				0				0				0				57				14				13				10
			6H		3				1				3				6				0				0				56				23				60				33
			12H		4				3				12				14				0				0				55				49				98				85
			24H		2				0				2				4				0				0				48				51				84				51

## Sheet: Table S5
Table S5: Classification of Small RNAs. The table illustrates the dis-tribution of various RNA types in each sample.
	rRNA	tRNA	mature	pre-miRNA	other	unknown
540-0h-1	0.4837	0.0273	0.0034	0.0248	0.0042	0.4489
540-0h-2	0.3034	0.0281	0.0026	0.0266	0.0038	0.6277
540-0h-3	0.3466	0.0285	0.003	0.0272	0.0041	0.5824
540-3h-1	0.6573	0.0521	0.0032	0.0272	0.0081	0.2419
540-3h-2	0.4531	0.0259	0.0038	0.0304	0.0047	0.4731
540-3h-3	0.4899	0.1086	0.0019	0.019	0.0045	0.3695
540-6h-1	0.4054	0.0772	0.0032	0.0261	0.0041	0.4761
540-6h-2	0.3681	0.0613	0.0034	0.0268	0.0039	0.5287
540-6h-3	0.4512	0.0299	0.0034	0.0288	0.005	0.4732
540-12h-1	0.4316	0.0815	0.003	0.0258	0.005	0.4449
540-12h-2	0.5698	0.0898	0.0032	0.0272	0.0063	0.2943
540-12h-3	0.4439	0.042	0.0028	0.0219	0.0042	0.4782
540-24h-1	0.3481	0.1173	0.0025	0.0192	0.0039	0.5019
540-24h-2	0.5315	0.0689	0.0019	0.0173	0.0039	0.3703
540-24h-3	0.3695	0.0595	0.0035	0.0279	0.0038	0.5281
664-0h-1	0.326	0.014	0.0025	0.0214	0.0046	0.624
664-0h-2	0.3778	0.0149	0.0035	0.0302	0.0047	0.5606
664-0h-3	0.4619	0.0236	0.0031	0.0266	0.0057	0.4707
664-3h-1	0.6074	0.0437	0.0028	0.0248	0.0065	0.3069
664-3h-2	0.491	0.0216	0.0045	0.0366	0.0063	0.4297
664-3h-3	0.4985	0.0374	0.0033	0.0312	0.007	0.4136
664-6h-1	0.4389	0.0349	0.0023	0.0209	0.0048	0.4912
664-6h-2	0.5696	0.0671	0.0016	0.0167	0.0059	0.3324
664-6h-3	0.4168	0.0429	0.0026	0.0227	0.0052	0.5031
664-12h-1	0.4018	0.03	0.0023	0.0204	0.0043	0.5347
664-12h-2	0.4161	0.0208	0.0022	0.0172	0.0029	0.5347
664-12h-3	0.5839	0.0677	0.002	0.0196	0.005	0.315
664-24h-1	0.4872	0.0438	0.0022	0.0232	0.0043	0.4325
664-24h-2	0.4512	0.0975	0.0017	0.0188	0.0046	0.4195
664-24h-3	0.4213	0.0454	0.0015	0.0164	0.0029	0.5059

## Sheet: Table S6
Table S6： DEM2Ls were identified in 8 different sub-cases
																																													Resistant line 540
				The genes induced more in the line 540				The genes induced more in the line 664				The genes represssed more in the line 540				The genes represssed more in the line 664				The genes induced in 540 but repressed in 664				The genes induced in 664 but repressed in 540				The genes only induced in the line 540				The genes only induced in the line 664				The genes only repressed in the line 540				The genes only repressed in the line 664					Susceptible lines 664
			3H		0				0				0				0				0				0				3				0				7				1
			6H		0				0				0				0				0				0				0				0				3				13
			12H		0				0				0				0				0				0				0				0				7				12
			24H		0				0				1				0				0				0				0				0				1				4

## Sheet: Table S7
Table S7： Hub gene id in each module
GeneIDs	KME	bwnetColor
Soffic.03G0007890-4E	0.719236	floralwhite
Soffic.02G0039430-8PD	0.721945	floralwhite
URS0000702DA6_4558	0.810086	floralwhite
URS00003AD242_91528	0.99117	floralwhite
URS00003AD242_1736658	0.978857	floralwhite
URS00003AD242_4560	0.976333	floralwhite
URS00003AD242_39946	0.968765	floralwhite
URS000031E3E5_39946	0.979085	floralwhite
URS000068E674_39947	0.984145	floralwhite
URS00000B4F0C_39946	0.893475	floralwhite
URS00003AD242_91525	0.989707	floralwhite
URS00003AD242_4558	0.987203	floralwhite
URS00003AD242_39947	0.984025	floralwhite
URS00003AD242_132711	0.977227	floralwhite
URS00003AD242_29704	0.983054	floralwhite
URS00003AD242_4530	0.983096	floralwhite
URS000068E674_39946	0.969592	floralwhite
URS0000727119_4558	0.966815	floralwhite
URS00001B280D_39946	0.979093	floralwhite
URS00003AD242_1428164	0.975984	floralwhite
URS00006FA01D_39946	0.983338	floralwhite
URS00003AD242_4536	0.96907	floralwhite
URS00003AD242_1736656	0.982876	floralwhite
Soffic.03G0000160-1D	0.847405	floralwhite
URS00003AD242_171959	0.979369	floralwhite
URS00000CEF2F_39947	0.725647	floralwhite
URS000084FB2B_39946	0.871139	floralwhite
URS000084FB2B_4530	0.840893	floralwhite
LAp.07G0009560	0.776004	floralwhite
Soffic.03G0027140-3D	0.673354	midnightblue
Soffic.10G0015850-4D	0.744559	midnightblue
Soffic.04G0020690-2C	0.675116	midnightblue
Soffic.01G0040930-4E	0.845232	midnightblue
Soffic.01G0040470-3C	0.7362	midnightblue
Soffic.09G0007560-4F	0.724207	midnightblue
Soffic.09G0005730-3E	0.787871	midnightblue
Soffic.07G0002990-2B	0.785222	midnightblue
Soffic.10G0021770-1A	0.837787	midnightblue
Soffic.07G0010460-7G	0.625715	midnightblue
Soffic.05G0014420-1P	0.683281	midnightblue
Soffic.04G0020630-3C	0.706657	midnightblue
Soffic.05G0014560-2B	0.848545	midnightblue
Soffic.06G0012800-1A	-0.755295	midnightblue
Soffic.01G0036590-2B	0.756996	midnightblue
LAp.00032350	0.894751	midnightblue
Soffic.10G0004010-1B	0.794003	midnightblue
Soffic.06G0019150-1PD	0.843932	midnightblue
Soffic.01G0035570-3G	0.79931	midnightblue
Soffic.09G0021400-2B	0.762351	midnightblue
Soffic.10G0000660-2B	0.896622	midnightblue
Soffic.01G0047070-6H	0.786654	midnightblue
Soffic.10G0010330-5H	-0.762638	midnightblue
Soffic.03G0010820-5E	0.763087	midnightblue
Soffic.03G0011700-5F	0.812544	midnightblue
Soffic.05G0017460-2F	0.744882	midnightblue
Soffic.10G0012980-1A	0.720739	midnightblue
Soffic.05G0021680-1A	0.831383	midnightblue
Soffic.01G0044440-1P	0.74419	midnightblue
Soffic.07G0003300-6F	0.710724	midnightblue
LAp.03H0011320	0.782524	midnightblue
Soffic.06G0018480-1A	0.870777	midnightblue
Soffic.02G0025780-3PG	-0.741158	midnightblue
Soffic.04G0005730-1P	-0.743811	midnightblue
LAp.03C0027500	-0.776118	midnightblue
Soffic.09G0018230-2B	-0.797533	midnightblue
Soffic.01G0031050-2PG	-0.851576	midnightblue
Soffic.02G0017790-6G	0.824571	midnightblue
LAp.03H0039550	-0.772228	midnightblue
Soffic.01G0034220-2B	0.66759	midnightblue
LAp.05E0018940	-0.829941	midnightblue
Soffic.01G0015470-3H	0.839398	midnightblue
Soffic.03G0011220-7G	-0.777302	midnightblue
LAp.07F0009980	-0.675181	midnightblue
LAp.07B0016110	-0.832642	midnightblue
Soffic.02G0034610-2B	-0.801748	midnightblue
Soffic.01G0005850-1A	0.792681	midnightblue
LAp.01B0015960	-0.782071	midnightblue
Soffic.01G0033540-4G	0.921667	midnightblue
Soffic.05G0017460-2B	0.886413	midnightblue
Soffic.03G0003530-1B	0.741747	midnightblue
LAp.00050630	-0.653942	midnightblue
Soffic.03G0022920-3C	-0.805711	midnightblue
Soffic.02G0038390-1B	0.599637	midnightblue
LAp.00084950	-0.835855	midnightblue
Soffic.01G0014580-4F	0.878231	midnightblue
LAp.00028860	0.817674	midnightblue
Soffic.02G0022550-3C	0.755031	midnightblue
Soffic.10G0024500-3F	0.685963	midnightblue
Soffic.03G0011070-6G	0.739552	midnightblue
Soffic.10G0023920-1A	-0.739478	midnightblue
Soffic.07G0003950-8H	0.7906	midnightblue
LAp.09B0006660	0.764541	midnightblue
LAp.04E0018580	0.83574	midnightblue
Soffic.03G0008210-4E	-0.743998	midnightblue
Soffic.02G0004520-1P	0.791319	midnightblue
Soffic.10G0015790-3H	0.652356	midnightblue
Soffic.01G0018400-1P	-0.886806	midnightblue
LAp.09G0021860	0.883385	midnightblue
LAp.10D0007210	-0.862216	midnightblue
LAp.01D0017690	-0.819846	midnightblue
LAp.01C0015370	0.761969	midnightblue
Soffic.03G0037070-1P	0.891145	midnightblue
Soffic.04G0024080-2G	0.934402	midnightblue
Soffic.03G0035930-4D	0.852584	midnightblue
Soffic.08G0010090-1A	-0.800612	midnightblue
Soffic.07G0011540-4F	0.675996	midnightblue
Soffic.01G0035780-2B	0.924732	midnightblue
LAp.04C0026120	-0.870257	midnightblue
Soffic.01G0041730-1A	-0.855822	midnightblue
Soffic.04G0008680-1A	0.820221	midnightblue
Soffic.03G0029480-5G	0.833011	midnightblue
Soffic.01G0020940-3G	0.755126	midnightblue
Soffic.03G0036540-4E	-0.697399	midnightblue
Soffic.03G0025010-5H	-0.787508	midnightblue
LAp.02C0000420	-0.857654	midnightblue
LAp.01F0017010	-0.736423	midnightblue
Soffic.04G0018960-2B	0.832748	midnightblue
Soffic.07G0003080-4D	0.85011	midnightblue
LAp.10F0021740	-0.863573	midnightblue
Soffic.01G0052750-1A	-0.863264	midnightblue
LAp.02B0016130	-0.851982	midnightblue
Soffic.02G0006260-1P	-0.839617	midnightblue
Soffic.06G0013810-7G	0.760799	midnightblue
Soffic.01G0020860-4F	-0.855428	midnightblue
Soffic.02G0028460-3F	-0.802277	midnightblue
LAp.02G0010830	-0.860372	midnightblue
Soffic.06G0009650-3D	0.851026	midnightblue
LAp.01C0038000	0.788668	midnightblue
Soffic.01G0041510-1P	0.636137	midnightblue
LAp.00043910	-0.677269	midnightblue
Soffic.03G0025110-5F	-0.833863	midnightblue
Soffic.04G0023050-3C	0.65991	midnightblue
Soffic.07G0022110-4D	0.79273	midnightblue
Soffic.02G0014890-2F	-0.76713	midnightblue
Soffic.01G0036850-2B	0.647257	midnightblue
Soffic.08G0007310-2G	-0.779263	midnightblue
Soffic.09G0001680-4F	0.747018	midnightblue
Soffic.02G0011500-2D	-0.858952	midnightblue
Soffic.08G0007670-7G	-0.841992	midnightblue
Soffic.10G0000650-4D	0.723629	midnightblue
LAp.00010930	0.815358	midnightblue
Soffic.03G0031080-6F	0.710411	midnightblue
Soffic.06G0018240-1A	0.825486	midnightblue
LAp.01E0040770	-0.782456	midnightblue
Soffic.02G0031340-4D	-0.816917	midnightblue
LAp.07C0017890	-0.777795	midnightblue
Soffic.09G0002270-2D	0.823959	midnightblue
Soffic.03G0002780-1B	0.723489	midnightblue
Soffic.06G0017070-2B	0.748069	midnightblue
LAp.07H0003870	-0.883734	midnightblue
Soffic.07G0000150-5H	0.798309	midnightblue
Soffic.08G0010050-3D	0.810716	midnightblue
Soffic.05G0012020-2B	-0.731826	midnightblue
Soffic.10G0025630-5G	0.760747	midnightblue
Soffic.09G0014020-4H	0.856475	midnightblue
Soffic.10G0006710-3C	0.695622	midnightblue
Soffic.01G0041480-1A	0.828555	midnightblue
Soffic.07G0001430-2H	-0.683071	midnightblue
Soffic.09G0013790-1P	0.633454	midnightblue
Soffic.04G0007580-3G	0.855474	midnightblue
LAp.10H0000130	-0.682387	midnightblue
Soffic.03G0038710-5E	0.68254	midnightblue
Soffic.07G0021200-1A	-0.682396	midnightblue
Soffic.01G0021990-4G	0.756593	midnightblue
LAp.00065970	0.787252	midnightblue
Soffic.04G0021420-2B	0.936144	midnightblue
Soffic.05G0008980-2B	0.627367	midnightblue
Soffic.06G0019480-1A	-0.895878	midnightblue
Soffic.08G0006270-3C	0.848686	midnightblue
Soffic.03G0009470-2B	0.668493	midnightblue
Soffic.05G0002100-2P	0.886101	midnightblue
Soffic.01G0047160-4D	0.831932	midnightblue
Soffic.08G0009720-1A	-0.645721	midnightblue
Soffic.04G0000750-6G	0.778829	midnightblue
Soffic.03G0035890-1A	-0.836147	midnightblue
Soffic.03G0020170-4D	-0.796071	midnightblue
LAp.06H0013250	-0.771621	midnightblue
Soffic.08G0008640-1A	-0.708515	midnightblue
LAp.09D0004230	-0.712021	midnightblue
Soffic.01G0029190-2B	-0.886711	midnightblue
LAp.02F0004060	-0.596804	midnightblue
LAp.03E0011890	-0.849373	midnightblue
LAp.00032990	0.869576	midnightblue
LAp.02F0022250	0.783014	midnightblue
Soffic.06G0016670-6F	0.800232	midnightblue
Soffic.05G0018970-5E	0.668884	midnightblue
Soffic.07G0006790-1A	0.924869	midnightblue
Soffic.09G0019490-6H	0.904453	midnightblue
Soffic.06G0012860-7G	-0.795919	midnightblue
Soffic.03G0005010-4D	0.7479	midnightblue
LAp.02C0006200	-0.604201	midnightblue
Soffic.04G0022680-2B	0.620949	midnightblue
LAp.06E0012910	0.874034	midnightblue
Soffic.03G0010030-2B	0.926654	midnightblue
Soffic.01G0033470-4D	0.768409	midnightblue
Soffic.03G0030500-8H	0.677161	midnightblue
LAp.01H0028600	0.830909	midnightblue
Soffic.07G0019880-1A	0.867098	midnightblue
Soffic.01G0035470-2B	0.896503	midnightblue
Soffic.02G0019070-1A	0.69602	midnightblue
Soffic.02G0019090-7H	0.605928	midnightblue
Soffic.03G0035060-3D	-0.784106	midnightblue
LAp.00006320	-0.851855	midnightblue
Soffic.06G0012860-1A	0.914022	midnightblue
Soffic.01G0036560-3E	0.795756	midnightblue
LAp.04C0002660	-0.832074	midnightblue
Soffic.03G0030070-1PD	-0.821742	midnightblue
Soffic.01G0047970-1A	0.88181	midnightblue
Soffic.03G0027430-3C	-0.772842	midnightblue
Soffic.09G0024030-5F	-0.788381	midnightblue
Soffic.01G0001050-4H	0.906205	midnightblue
Soffic.09G0006750-2B	0.876294	midnightblue
Soffic.01G0034640-4F	-0.706929	midnightblue
LAp.09G0001160	-0.819581	midnightblue
Soffic.04G0008430-1A	-0.500707	midnightblue
LAp.03D0025930	0.775959	midnightblue
LAp.08D0002530	-0.853247	midnightblue
Soffic.01G0038100-2C	0.820025	midnightblue
Soffic.02G0014500-18P	0.792829	midnightblue
Soffic.02G0037780-1P	0.863361	midnightblue
Soffic.10G0004980-4D	0.797925	midnightblue
Soffic.10G0006930-4D	0.738608	midnightblue
Soffic.01G0018730-4E	-0.788052	midnightblue
Soffic.06G0005540-1A	-0.870433	midnightblue
Soffic.09G0015240-1A	0.932768	midnightblue
Soffic.02G0040580-1P	-0.798305	midnightblue
Soffic.02G0022760-4D	-0.846068	midnightblue
Soffic.01G0012360-3H	0.672439	midnightblue
Soffic.05G0017770-5F	0.917615	midnightblue
LAp.08G0007690	-0.709136	midnightblue
Soffic.07G0014370-4D	0.645859	midnightblue
LAp.09H0012260	-0.722784	midnightblue
LAp.04C0020520	-0.631906	midnightblue
Soffic.03G0026710-7H	0.803458	midnightblue
Soffic.09G0023080-1A	-0.851239	midnightblue
Soffic.04G0015380-2B	-0.682625	midnightblue
Soffic.09G0013650-2PF	0.715109	midnightblue
Soffic.07G0003290-1A	0.897945	midnightblue
Soffic.02G0012320-2D	-0.680384	midnightblue
LAp.10B0016530	0.629197	midnightblue
Soffic.04G0030750-1A	0.684398	midnightblue
Soffic.03G0000340-1A	0.723125	midnightblue
Soffic.02G0007210-5G	0.636467	midnightblue
Soffic.01G0027080-2B	-0.826465	midnightblue
LAp.00008630	-0.814765	midnightblue
Soffic.02G0000850-1B	-0.647869	midnightblue
Soffic.04G0024400-6G	0.869437	midnightblue
Soffic.03G0011120-3C	0.936678	midnightblue
Soffic.09G0009270-2P	-0.796894	midnightblue
Soffic.03G0022860-3D	-0.789239	midnightblue
Soffic.03G0001400-1A	0.925057	midnightblue
Soffic.03G0029680-3C	-0.909589	midnightblue
LAp.08C0012490	-0.836831	midnightblue
Soffic.10G0004780-1A	-0.737913	midnightblue
LAp.04F0008530	-0.774125	midnightblue
Soffic.01G0033890-1A	-0.728334	midnightblue
Soffic.06G0013370-1C	-0.671749	midnightblue
Soffic.01G0042990-1A	-0.780915	midnightblue
LAp.04F0003260	-0.86029	midnightblue
Soffic.07G0001870-2B	-0.758898	midnightblue
Soffic.01G0049790-1PH	0.839009	midnightblue
Soffic.08G0008920-2B	-0.791029	midnightblue
LAp.03C0004500	0.658122	midnightblue
Soffic.08G0017940-5H	0.759597	midnightblue
Soffic.02G0025840-2B	0.812624	midnightblue
Soffic.10G0012670-1A	0.874956	midnightblue
Soffic.03G0018690-1A	-0.725627	midnightblue
Soffic.10G0019240-3E	-0.704586	midnightblue
Soffic.05G0008760-5E	0.830793	midnightblue
LAp.10H0006700	-0.677125	midnightblue
Soffic.05G0022080-2C	0.753156	midnightblue
LAp.06G0025180	-0.689048	midnightblue
Soffic.02G0007640-6G	-0.858695	midnightblue
Soffic.01G0025810-6F	-0.846582	midnightblue
Soffic.01G0044800-1A	-0.524203	midnightblue
Soffic.10G0001130-6H	0.927436	midnightblue
LAp.03F0036490	0.811761	midnightblue
Soffic.01G0035560-2B	-0.791357	midnightblue
Soffic.02G0017710-6F	0.678707	midnightblue
LAp.04E0024920	-0.804991	midnightblue
LAp.00038940	0.66071	midnightblue
Soffic.07G0017470-4E	-0.673597	midnightblue
Soffic.08G0010640-1A	-0.810701	midnightblue
Soffic.10G0021100-3D	-0.829287	midnightblue
Soffic.03G0026810-7H	-0.745494	midnightblue
Soffic.03G0010830-4D	-0.745516	midnightblue
Soffic.07G0003620-3D	-0.885933	midnightblue
LAp.09C0002110	-0.723213	midnightblue
Soffic.01G0008250-2B	-0.711528	midnightblue
Soffic.09G0004250-6F	-0.696575	midnightblue
Soffic.04G0008870-2B	0.824583	midnightblue
Soffic.08G0012440-2C	0.691153	midnightblue
Soffic.01G0050280-2B	0.850784	midnightblue
Soffic.09G0009580-1A	-0.949201	midnightblue
LAp.06C0009240	0.73909	midnightblue
LAp.03F0031720	-0.6521	midnightblue
LAp.02F0002580	0.826	midnightblue
LAp.09B0001960	-0.816142	midnightblue
Soffic.09G0022710-5F	-0.915927	midnightblue
Soffic.04G0021720-4G	0.698567	midnightblue
Soffic.08G0009360-3G	-0.885574	midnightblue
Soffic.07G0003270-5E	0.966832	midnightblue
Soffic.03G0029370-6F	-0.86917	midnightblue
LAp.00071740	0.705379	midnightblue
Soffic.07G0003300-1A	0.963953	midnightblue
LAp.08H0009420	-0.818266	midnightblue
Soffic.02G0020780-4PD	-0.736517	midnightblue
Soffic.06G0005050-4G	-0.805856	midnightblue
Soffic.04G0022980-2B	-0.702858	midnightblue
Soffic.09G0007860-1A	-0.800233	midnightblue
Soffic.10G0022000-5F	0.916759	midnightblue
Soffic.09G0005420-5G	-0.817831	midnightblue
LAp.01F0010200	0.745862	midnightblue
Soffic.09G0019220-5H	-0.753117	midnightblue
LAp.09D0006640	0.857658	midnightblue
Soffic.06G0012850-1A	0.907691	midnightblue
Soffic.05G0009170-2C	0.764872	midnightblue
Soffic.02G0021960-2B	-0.777998	midnightblue
LAp.03F0006430	-0.804362	midnightblue
Soffic.02G0020120-4D	0.651791	midnightblue
Soffic.08G0013850-1A	0.935277	midnightblue
Soffic.08G0015050-1A	0.940181	midnightblue
LAp.07E0017280	-0.784741	midnightblue
LAp.04D0034820	-0.574884	midnightblue
Soffic.09G0010470-1A	-0.847871	midnightblue
Soffic.09G0006830-1A	0.830745	midnightblue
Soffic.04G0017480-8H	-0.889299	midnightblue
Soffic.06G0015930-5E	-0.807269	midnightblue
Soffic.10G0004870-4G	0.774355	midnightblue
LAp.00020310	0.818229	midnightblue
Soffic.01G0046130-1A	0.744897	midnightblue
Soffic.10G0010220-3D	-0.817607	midnightblue
LAp.06C0014880	0.906525	midnightblue
Soffic.01G0006550-1A	-0.828497	midnightblue
LAp.00052960	-0.759723	midnightblue
LAp.01E0024330	0.791968	midnightblue
Soffic.09G0016860-2F	-0.845129	midnightblue
Soffic.05G0004450-1A	-0.802942	midnightblue
LAp.02B0035920	-0.712186	midnightblue
LAp.00083140	0.688063	midnightblue
Soffic.04G0009180-5H	0.874144	midnightblue
LAp.09E0003850	-0.88222	midnightblue
Soffic.02G0022470-3D	-0.925054	midnightblue
Soffic.04G0017180-2B	-0.687404	midnightblue
Soffic.10G0024440-1E	-0.726498	midnightblue
Soffic.02G0009250-4E	-0.692232	midnightblue
Soffic.06G0005550-1A	-0.838656	midnightblue
Soffic.01G0030490-1A	-0.691645	midnightblue
Soffic.09G0023120-5F	-0.848803	midnightblue
Soffic.01G0016150-2B	-0.899909	midnightblue
Soffic.07G0014930-1A	0.688411	midnightblue
Soffic.04G0009350-1P	-0.787091	midnightblue
Soffic.04G0031020-2E	0.886807	midnightblue
Soffic.07G0003730-1A	-0.833243	midnightblue
Soffic.04G0021350-2D	0.795091	midnightblue
Soffic.02G0000250-2B	-0.784786	midnightblue
Soffic.05G0000980-5G	-0.697157	midnightblue
Soffic.05G0013500-3C	0.733144	midnightblue
Soffic.04G0020870-4D	0.919263	midnightblue
LAp.00032940	0.846329	midnightblue
Soffic.09G0020530-4F	0.922132	midnightblue
Soffic.10G0004180-2C	0.934642	midnightblue
Soffic.08G0007570-2B	-0.858118	midnightblue
Soffic.08G0009990-1A	-0.816179	midnightblue
LAp.06C0018750	-0.737813	midnightblue
LAp.00034930	-0.799609	midnightblue
LAp.07C0002020	-0.732403	midnightblue
Soffic.03G0017310-3D	0.637115	midnightblue
Soffic.05G0020920-2B	-0.845103	midnightblue
Soffic.01G0034390-1A	0.739784	midnightblue
Soffic.08G0009240-2C	-0.855695	midnightblue
Soffic.02G0023400-3D	-0.742746	midnightblue
Soffic.09G0009520-6H	-0.807762	midnightblue
Soffic.03G0012630-1A	-0.853189	midnightblue
Soffic.08G0010070-1A	-0.904007	midnightblue
Soffic.07G0016010-1A	-0.65877	midnightblue
LAp.01C0006180	0.798432	midnightblue
Soffic.01G0040920-1A	-0.715126	midnightblue
Soffic.10G0004240-1A	-0.679817	midnightblue
Soffic.02G0021330-5G	-0.825368	midnightblue
Soffic.04G0003640-3C	-0.727939	midnightblue
Soffic.03G0024420-1A	0.72907	midnightblue
Soffic.09G0021540-3D	0.891132	midnightblue
Soffic.10G0024280-1A	0.856775	midnightblue
LAp.02D0023000	0.864109	midnightblue
Soffic.02G0006270-2P	-0.802477	midnightblue
Soffic.04G0023100-5PF	0.844798	midnightblue
LAp.02D0028690	-0.85383	midnightblue
LAp.06F0005280	-0.863961	midnightblue
Soffic.04G0003850-1A	-0.828288	midnightblue
LAp.00025240	-0.752321	midnightblue
LAp.09E0004140	-0.851941	midnightblue
Soffic.10G0018770-5E	-0.694431	midnightblue
Soffic.09G0008580-3D	-0.772635	midnightblue
Soffic.03G0012700-2B	-0.877915	midnightblue
Soffic.05G0008250-1A	0.729637	midnightblue
Soffic.08G0001930-1A	0.901074	midnightblue
Soffic.08G0003240-3D	0.782898	midnightblue
Soffic.09G0014320-1A	-0.633396	midnightblue
LAp.09E0019210	-0.833652	midnightblue
Soffic.07G0003870-1A	-0.831124	midnightblue
Soffic.01G0036870-2B	-0.729854	midnightblue
Soffic.05G0002320-5P	0.854054	midnightblue
Soffic.01G0045070-4H	-0.826915	midnightblue
Soffic.05G0018150-5G	-0.793676	midnightblue
LAp.02C0024240	0.756145	midnightblue
Soffic.09G0003690-3D	0.812822	midnightblue
Soffic.08G0010540-6H	-0.810922	midnightblue
Soffic.02G0007290-3D	-0.91333	midnightblue
Soffic.02G0005250-1B	-0.648207	midnightblue
Soffic.03G0029320-5H	-0.784204	midnightblue
LAp.06G0005330	0.873996	midnightblue
Soffic.04G0009700-4G	0.870655	midnightblue
Soffic.01G0041560-4F	0.935468	midnightblue
Soffic.08G0013860-1A	0.816663	midnightblue
Soffic.02G0020570-3D	-0.695404	midnightblue
Soffic.10G0019060-4E	-0.706961	midnightblue
Soffic.03G0003910-2B	-0.803495	midnightblue
Soffic.04G0010130-3D	-0.728197	midnightblue
LAp.10B0023110	-0.71341	midnightblue
Soffic.09G0023890-6F	0.92405	midnightblue
Soffic.10G0016110-5F	-0.826753	midnightblue
Soffic.09G0001920-2B	0.818394	midnightblue
Soffic.08G0010660-5H	-0.613704	midnightblue
LAp.03B0002090	-0.727102	midnightblue
Soffic.09G0005590-3E	0.84991	midnightblue
Soffic.04G0003980-2B	0.864074	midnightblue
LAp.09G0020210	-0.687539	midnightblue
Soffic.02G0022710-5F	0.869579	midnightblue
Soffic.06G0025950-1A	-0.56389	midnightblue
Soffic.06G0016520-3E	0.907583	midnightblue
Soffic.06G0011260-7H	0.921795	midnightblue
Soffic.02G0019300-2B	0.80781	midnightblue
Soffic.06G0012840-6G	0.878341	midnightblue
Soffic.08G0009790-2C	-0.835709	midnightblue
Soffic.09G0004710-7H	-0.853415	midnightblue
Soffic.09G0020010-3E	-0.799216	midnightblue
LAp.09H0004730	-0.841703	midnightblue
Soffic.02G0031160-5F	-0.680781	midnightblue
MSTRG.28725	0.707844	midnightblue
MSTRG.37456	0.860584	midnightblue
MSTRG.47883	0.717225	midnightblue
MSTRG.48632	0.799105	midnightblue
MSTRG.65386	0.835781	midnightblue
MSTRG.67192	0.804957	midnightblue
MSTRG.67200	0.760327	midnightblue
MSTRG.67733	0.831903	midnightblue
MSTRG.71731	0.702325	midnightblue
MSTRG.78327	0.848537	midnightblue
MSTRG.78874	-0.855963	midnightblue
MSTRG.79272	0.860371	midnightblue
MSTRG.79743	0.620531	midnightblue
MSTRG.82877	-0.891291	midnightblue
MSTRG.86478	0.638968	midnightblue
MSTRG.88462	-0.660865	midnightblue
MSTRG.96054	-0.572388	midnightblue
MSTRG.98391	-0.730336	midnightblue
MSTRG.98906	-0.770493	midnightblue
MSTRG.100645	0.683327	midnightblue
MSTRG.104631	-0.678691	midnightblue
MSTRG.107409	0.818517	midnightblue
Soffic.01G0025520-1E	0.744371	lightsteelblue1
Soffic.05G0015010-3E	0.791297	lightsteelblue1
Soffic.01G0035450-5E	0.755723	lightsteelblue1
Soffic.08G0010570-6P	0.719481	lightsteelblue1
URS0000716947_39946	0.726737	lightsteelblue1
URS0000110C7B_91528	0.87604	lightsteelblue1
URS0000D73E8F_39947	0.804466	lightsteelblue1
Soffic.03G0016720-8H	0.674341	lightsteelblue1
Soffic.08G0004450-5H	0.708229	lightsteelblue1
URS0000672B4F_39946	0.904361	lightsteelblue1
URS0000110C7B_1736656	0.893433	lightsteelblue1
URS00006F7B92_39946	0.843159	lightsteelblue1
URS00005DC902_39947	0.885739	lightsteelblue1
URS0000C76D35_39946	0.901763	lightsteelblue1
URS0000919AA9_39946	0.886997	lightsteelblue1
URS0000110C7B_132711	0.897668	lightsteelblue1
Soffic.01G0020020-2C	0.779269	lightsteelblue1
URS0000110C7B_39946	0.87933	lightsteelblue1
URS00002347E9_39946	0.867918	lightsteelblue1
Soffic.02G0022740-2P	0.796141	lightsteelblue1
URS0000C31658_39946	0.920994	lightsteelblue1
URS0000C13C05_39946	0.909702	lightsteelblue1
URS0000110C7B_4530	0.923903	lightsteelblue1
URS000065B135_39946	0.878392	lightsteelblue1
URS0000C6AF58_39946	0.931781	lightsteelblue1
URS0000673590_39946	0.9359	lightsteelblue1
URS0000C67A0B_39946	0.94761	lightsteelblue1
URS0000110C7B_4558	0.91228	lightsteelblue1
URS000017E0AD_39947	0.947284	lightsteelblue1
URS00006A8374_39946	0.919158	lightsteelblue1
URS0000110C7B_39947	0.905426	lightsteelblue1
URS0000648DA1_39946	0.904381	lightsteelblue1
URS0000110C7B_1736658	0.90578	lightsteelblue1
URS0000110C7B_1428164	0.934318	lightsteelblue1
Soffic.04G0020760-6H	-0.719862	lightsteelblue1
URS0000C78CB4_39946	0.903061	lightsteelblue1
Soffic.01G0047090-15P	0.778811	lightsteelblue1
URS00000A8FCF_39947	0.817755	lightsteelblue1
Soffic.03G0036290-6F	0.807074	lightsteelblue1
URS0000C099B7_39946	0.668347	lightsteelblue1
URS0000110C7B_4536	0.886547	lightsteelblue1
MSTRG.28562	0.780272	lightsteelblue1
MSTRG.50824	0.733889	lightsteelblue1
MSTRG.97268	0.712344	lightsteelblue1
MSTRG.110224	0.75216	lightsteelblue1
LAp.02G0018540	0.883988	pink
Soffic.07G0018040-1A	0.891806	pink
Soffic.04G0002210-1A	0.87683	pink
Soffic.03G0000800-2C	0.893127	pink
Soffic.01G0030250-8H	0.764096	pink
Soffic.08G0005110-1PB	0.847386	pink
Soffic.06G0011850-4E	0.792312	pink
Soffic.03G0006050-5E	0.883751	pink
Soffic.02G0010060-6F	0.844121	pink
Soffic.01G0001530-3C	0.942576	pink
Soffic.07G0002590-1A	0.731803	pink
Soffic.07G0004280-5G	0.884925	pink
Soffic.01G0043220-2B	0.872809	pink
Soffic.06G0012380-3P	0.78126	pink
Soffic.04G0026180-7H	0.916414	pink
Soffic.08G0005880-1A	0.937992	pink
LAp.00016770	0.842756	pink
LAp.03C0035770	0.872256	pink
Soffic.01G0002490-2C	0.864508	pink
Soffic.02G0016730-2F	0.704283	pink
Soffic.02G0013390-1PB	0.607261	pink
Soffic.10G0013340-2G	0.92771	pink
Soffic.01G0021370-3F	0.765144	pink
Soffic.05G0002550-2B	0.837702	pink
Soffic.06G0015560-3C	0.758377	pink
Soffic.08G0004000-1A	0.846619	pink
Soffic.04G0023110-4F	0.895405	pink
Soffic.04G0018250-3C	0.832704	pink
Soffic.10G0015320-7G	0.813663	pink
Soffic.02G0032430-1P	0.900461	pink
Soffic.02G0024160-3C	0.779002	pink
Soffic.06G0013090-8H	0.854864	pink
Soffic.01G0000430-2C	0.890265	pink
Soffic.01G0025900-3C	0.802355	pink
Soffic.06G0024600-3C	0.834686	pink
Soffic.06G0021490-3C	0.900227	pink
Soffic.03G0031410-3C	0.781435	pink
Soffic.03G0023740-1A	0.835182	pink
Soffic.06G0016780-3C	0.6901	pink
Soffic.04G0026890-5F	0.910679	pink
LAp.06C0024340	0.694191	pink
Soffic.06G0020420-1A	0.616714	pink
Soffic.04G0026140-1A	-0.738921	pink
Soffic.07G0019550-5E	0.732775	pink
Soffic.09G0010320-6G	0.846242	pink
Soffic.03G0030170-1A	0.77216	pink
Soffic.10G0004280-6H	0.880843	pink
Soffic.01G0034620-4D	0.890722	pink
Soffic.09G0007070-7H	0.833392	pink
Soffic.04G0020470-4E	0.889901	pink
Soffic.03G0018320-3D	0.624981	pink
Soffic.01G0035270-3D	0.918474	pink
Soffic.03G0010370-1A	0.767904	pink
Soffic.04G0001630-6F	0.95491	pink
Soffic.01G0019950-2C	0.513566	pink
Soffic.02G0034090-2B	0.915966	pink
Soffic.07G0004020-4E	0.798392	pink
Soffic.03G0000660-5H	0.663919	pink
Soffic.09G0003250-1A	-0.836358	pink
Soffic.06G0008090-2B	0.837219	pink
Soffic.02G0007610-4F	0.901285	pink
Soffic.06G0020690-3C	0.738079	pink
Soffic.06G0021660-3C	0.971041	pink
Soffic.02G0030890-5E	0.596515	pink
Soffic.10G0016920-2B	0.704705	pink
Soffic.01G0037240-3C	0.849271	pink
Soffic.07G0017900-3C	-0.776	pink
Soffic.06G0011110-6F	0.817263	pink
Soffic.06G0017930-3C	0.817598	pink
Soffic.01G0033570-5H	0.841666	pink
Soffic.07G0004740-1A	0.80569	pink
LAp.04G0003450	0.691383	pink
Soffic.03G0020760-2P	0.897757	pink
Soffic.01G0037240-2P	0.876989	pink
Soffic.10G0024630-1PC	0.854514	pink
Soffic.04G0025880-7PH	0.938588	pink
Soffic.10G0021210-3E	0.794156	pink
Soffic.09G0008240-1D	0.726995	pink
Soffic.01G0007050-3C	0.948614	pink
Soffic.05G0011610-5H	0.830308	pink
Soffic.01G0025760-2C	0.888434	pink
Soffic.04G0017430-2B	-0.69615	pink
Soffic.03G0037020-1A	0.873659	pink
Soffic.01G0031620-2B	0.931381	pink
Soffic.01G0022250-3C	0.78154	pink
Soffic.09G0020840-4D	0.826228	pink
Soffic.04G0031830-2B	0.918373	pink
LAp.01H0031570	0.892249	pink
Soffic.06G0023280-3C	0.854311	pink
LAp.02D0027210	0.823962	pink
Soffic.02G0025610-4G	0.859875	pink
URS00005838BE_4530	-0.562303	pink
Soffic.06G0024170-3C	0.912206	pink
Soffic.03G0019200-5E	0.865857	pink
Soffic.04G0025100-6PF	0.944848	pink
Soffic.09G0007770-6G	-0.824064	pink
Soffic.06G0023830-3C	0.932346	pink
Soffic.07G0005540-5E	0.896563	pink
Soffic.06G0015530-3C	0.654596	pink
Soffic.09G0006500-1A	0.759191	pink
LAp.09E0003940	0.921311	pink
Soffic.01G0051810-2B	0.759743	pink
Soffic.08G0013770-3C	0.824355	pink
Soffic.01G0020830-3C	0.955505	pink
Soffic.01G0002900-3C	0.847231	pink
Soffic.03G0010300-1P	0.855875	pink
Soffic.06G0023430-3C	0.881365	pink
Soffic.04G0019660-5F	0.930912	pink
Soffic.04G0001090-1A	0.809035	pink
Soffic.09G0023370-1H	0.857502	pink
Soffic.08G0005870-1A	0.966531	pink
Soffic.01G0027670-2P	0.653775	pink
Soffic.04G0029450-2B	0.932816	pink
Soffic.01G0035820-3C	0.900086	pink
Soffic.07G0012680-1A	0.498187	pink
Soffic.01G0002910-3C	0.934023	pink
LAp.04H0005410	-0.851979	pink
Soffic.03G0006910-1A	0.926513	pink
Soffic.08G0016610-2B	0.856769	pink
Soffic.01G0039140-4E	0.828361	pink
Soffic.02G0031730-1B	0.729704	pink
Soffic.02G0025590-2C	0.895871	pink
Soffic.02G0001770-2B	0.882798	pink
Soffic.03G0015140-1P	0.928581	pink
Soffic.03G0012500-6H	0.737947	pink
Soffic.02G0030610-5PC	0.766831	pink
Soffic.01G0018950-4E	0.908355	pink
LAp.00028720	0.905321	pink
Soffic.04G0025110-3F	0.938056	pink
Soffic.01G0048720-5F	0.899258	pink
Soffic.02G0015270-4G	0.762497	pink
Soffic.04G0025330-5F	0.745319	pink
Soffic.09G0010260-2B	0.882153	pink
Soffic.03G0028670-5F	0.782193	pink
Soffic.02G0023970-3D	0.936546	pink
Soffic.08G0002580-7H	0.657403	pink
Soffic.10G0012000-1A	0.843468	pink
Soffic.02G0018350-4H	0.884779	pink
LAp.10D0024310	0.910726	pink
Soffic.06G0004060-3C	0.620132	pink
Soffic.04G0025440-5F	0.862713	pink
Soffic.04G0018270-1C	0.909415	pink
Soffic.02G0034050-5F	0.942326	pink
Soffic.03G0033010-3C	0.877046	pink
Soffic.02G0007100-5G	0.870925	pink
Soffic.07G0009130-1A	0.775377	pink
Soffic.09G0003250-2B	0.947276	pink
Soffic.05G0021350-9P	0.854494	pink
Soffic.01G0034190-5H	0.878458	pink
Soffic.03G0038750-2B	0.808379	pink
Soffic.09G0001250-6PH	0.942708	pink
Soffic.04G0019770-1B	0.92276	pink
Soffic.02G0025360-3F	0.712366	pink
LAp.06G0024790	0.866309	pink
Soffic.01G0002970-3C	0.892621	pink
Soffic.03G0016200-3C	0.742143	pink
Soffic.06G0006990-5G	0.737892	pink
LAp.02E0000870	0.860991	pink
Soffic.09G0015690-6F	0.943731	pink
Soffic.08G0016070-1A	0.71499	pink
Soffic.06G0009590-5H	0.855989	pink
Soffic.02G0007960-4F	0.680514	pink
Soffic.01G0007840-3C	0.869348	pink
Soffic.03G0035920-2B	0.859927	pink
Soffic.04G0025490-5F	0.721384	pink
Soffic.05G0021080-3C	0.91674	pink
Soffic.01G0043680-1A	0.744989	pink
Soffic.01G0009460-3C	0.581616	pink
Soffic.02G0008540-6G	0.694171	pink
Soffic.06G0022820-3C	0.914739	pink
Soffic.06G0022660-1PC	0.783686	pink
Soffic.03G0002880-3D	0.885022	pink
LAp.04C0023290	-0.806538	pink
Soffic.09G0009400-5H	0.872599	pink
Soffic.07G0000760-3C	0.854882	pink
Soffic.02G0013170-5F	0.864221	pink
Soffic.02G0006650-1P	0.823741	pink
Soffic.03G0034880-2B	0.700748	pink
Soffic.01G0046440-1A	0.60145	pink
Soffic.04G0002950-3C	0.642862	pink
Soffic.02G0011390-3E	0.888227	pink
Soffic.06G0014820-4H	0.806442	pink
Soffic.04G0018380-1A	0.85064	pink
Soffic.09G0004400-1A	0.609864	pink
Soffic.03G0005480-7H	0.938537	pink
Soffic.03G0036550-3E	0.912827	pink
Soffic.07G0013360-5E	0.924973	pink
Soffic.01G0007830-1B	0.918118	pink
Soffic.06G0011570-5E	0.914948	pink
Soffic.10G0010820-6PD	0.77557	pink
Soffic.06G0021610-1A	0.855792	pink
Soffic.04G0026790-4D	0.949692	pink
LAp.00093270	0.958764	pink
Soffic.04G0029250-5F	0.661573	pink
Soffic.05G0015040-6F	0.952249	pink
Soffic.06G0006870-7G	0.88475	pink
Soffic.06G0024300-2C	0.90884	pink
Soffic.01G0053510-1A	0.557596	pink
Soffic.01G0048660-7H	0.654487	pink
Soffic.01G0052310-1A	0.746297	pink
Soffic.01G0011770-1P	0.821084	pink
Soffic.06G0013670-5G	0.958132	pink
Soffic.03G0037140-1A	0.867269	pink
LAp.04G0024580	0.85504	pink
LAp.09H0021730	0.705913	pink
Soffic.06G0023040-2C	0.902602	pink
Soffic.10G0019370-1C	0.788176	pink
Soffic.02G0021030-6F	0.890965	pink
Soffic.07G0016060-2B	0.843663	pink
LAp.02B0036120	0.905627	pink
Soffic.04G0026050-1P	0.904172	pink
LAp.04H0025440	0.934496	pink
Soffic.01G0048430-1A	0.758917	pink
Soffic.09G0009610-3D	0.838029	pink
LAp.00018680	0.681718	pink
Soffic.01G0001360-3C	0.738124	pink
Soffic.10G0024600-1P	0.881445	pink
Soffic.03G0007490-2H	0.749547	pink
Soffic.05G0014230-6H	0.831185	pink
Soffic.01G0017760-1G	0.835152	pink
Soffic.01G0023390-2C	0.5878	pink
Soffic.06G0001000-2P	0.909142	pink
LAp.01C0005560	0.666426	pink
LAp.01H0010190	0.941656	pink
Soffic.02G0016040-5H	0.862706	pink
Soffic.01G0048670-1A	0.862677	pink
Soffic.02G0005940-6H	0.818574	pink
Soffic.09G0002070-4F	0.877304	pink
Soffic.01G0018150-3G	0.763884	pink
LAp.02B0007110	0.899421	pink
Soffic.06G0014620-5E	0.873027	pink
Soffic.09G0013840-3H	0.742527	pink
Soffic.03G0013700-1A	0.613868	pink
Soffic.02G0033960-2B	0.926175	pink
Soffic.06G0026740-3G	0.906768	pink
Soffic.02G0037890-2B	0.904404	pink
Soffic.02G0021170-2B	0.698041	pink
Soffic.06G0015580-6H	0.925381	pink
Soffic.01G0016110-3C	0.904697	pink
Soffic.01G0047060-2B	0.891854	pink
Soffic.02G0025380-1A	0.874147	pink
Soffic.02G0009250-5F	0.941653	pink
Soffic.07G0003120-2B	0.942606	pink
Soffic.03G0027480-3C	0.879589	pink
Soffic.03G0034920-2B	0.753355	pink
Soffic.02G0036820-2B	0.754693	pink
Soffic.02G0030880-6F	0.693949	pink
Soffic.01G0001870-3C	0.834656	pink
Soffic.03G0034400-1P	0.812902	pink
Soffic.06G0001650-2C	0.797616	pink
LAp.09B0006280	0.914208	pink
Soffic.01G0032070-2P	0.874773	pink
Soffic.06G0024130-3C	0.795412	pink
Soffic.01G0031510-2E	0.769522	pink
LAp.02D0027180	0.948225	pink
Soffic.01G0011100-1A	0.913012	pink
Soffic.01G0004510-2C	0.945745	pink
Soffic.01G0049970-5H	0.788364	pink
LAp.06C0024510	0.900142	pink
Soffic.02G0035510-2B	0.852786	pink
Soffic.08G0008200-2H	0.906488	pink
Soffic.04G0025910-3D	0.948971	pink
LAp.00000880	0.892412	pink
Soffic.03G0008060-4E	0.800654	pink
Soffic.06G0015240-3C	0.521436	pink
Soffic.06G0010280-1A	0.87357	pink
Soffic.09G0013670-3H	0.899833	pink
Soffic.01G0002160-3C	0.85873	pink
Soffic.07G0006150-1A	0.81343	pink
Soffic.07G0000810-3D	0.836504	pink
Soffic.10G0019950-4G	0.487659	pink
Soffic.02G0012080-1A	0.809885	pink
Soffic.01G0008630-1A	0.867538	pink
Soffic.02G0008920-4E	0.820474	pink
LAp.00072320	0.862522	pink
Soffic.03G0003630-7H	0.885498	pink
Soffic.06G0024280-3C	0.885272	pink
Soffic.01G0016690-2D	-0.828649	pink
Soffic.02G0034160-2B	0.945562	pink
Soffic.09G0002420-1P	0.674038	pink
Soffic.01G0010450-3C	0.827971	pink
Soffic.04G0034400-5G	0.753904	pink
Soffic.07G0016300-1A	0.82986	pink
Soffic.07G0010200-3C	0.854875	pink
LAp.01E0041370	0.845337	pink
Soffic.03G0004460-6H	0.928531	pink
LAp.09G0001610	0.902908	pink
Soffic.05G0004460-1A	0.568375	pink
Soffic.03G0034540-4E	0.864718	pink
Soffic.05G0001310-1A	0.725735	pink
Soffic.07G0005950-6H	0.77005	pink
Soffic.04G0021310-3D	0.782543	pink
Soffic.07G0014430-3H	0.640002	pink
Soffic.09G0007530-1PE	0.748215	pink
Soffic.01G0032350-3C	0.934617	pink
Soffic.03G0021760-3E	0.912972	pink
Soffic.01G0034340-1A	0.788788	pink
Soffic.03G0025740-4F	0.69615	pink
Soffic.07G0014840-4H	0.840387	pink
Soffic.06G0016390-3C	0.604073	pink
Soffic.09G0008810-5E	0.88283	pink
Soffic.06G0017920-6H	0.640985	pink
Soffic.07G0014490-1A	0.856688	pink
Soffic.06G0014420-4G	0.844042	pink
Soffic.02G0012980-2B	0.909568	pink
Soffic.07G0005510-1P	0.947263	pink
Soffic.01G0014150-3C	0.818509	pink
Soffic.09G0002650-5G	0.784948	pink
Soffic.07G0014550-4H	0.888043	pink
Soffic.09G0010790-3D	0.727741	pink
Soffic.06G0023920-3C	0.950945	pink
Soffic.04G0013010-5PG	-0.787923	pink
LAp.00043510	0.894738	pink
Soffic.02G0014620-5F	0.808156	pink
Soffic.05G0000930-1A	0.710528	pink
Soffic.01G0003670-3C	0.783151	pink
Soffic.04G0008960-5H	0.798897	pink
Soffic.08G0003680-5G	-0.66386	pink
Soffic.10G0004920-3F	0.95238	pink
Soffic.03G0029620-5F	0.828436	pink
Soffic.08G0017480-1C	0.770547	pink
Soffic.09G0003900-2B	0.846468	pink
LAp.00005350	0.785392	pink
Soffic.02G0028860-4F	0.613862	pink
Soffic.01G0018350-1D	0.737715	pink
Soffic.02G0014700-1P	0.867508	pink
Soffic.10G0011350-2E	-0.841546	pink
Soffic.09G0022540-2P	0.952466	pink
Soffic.06G0013090-7G	0.821269	pink
Soffic.03G0006060-2E	0.896166	pink
LAp.02B0039950	0.79793	pink
Soffic.04G0028460-6F	0.87008	pink
Soffic.01G0015280-4F	0.898227	pink
Soffic.08G0005000-6G	0.752248	pink
Soffic.02G0031050-1B	0.561175	pink
Soffic.06G0018100-6H	0.819258	pink
Soffic.02G0033730-1A	0.810934	pink
Soffic.09G0019450-2B	0.87143	pink
Soffic.08G0013450-4E	0.77514	pink
Soffic.01G0045860-1A	0.873284	pink
Soffic.10G0021500-4D	0.790119	pink
Soffic.03G0002700-1A	0.921584	pink
URS000037FC21_4560	0.751173	pink
Soffic.08G0017160-2E	0.582149	pink
Soffic.06G0012740-5F	0.874946	pink
Soffic.01G0030180-2B	0.825422	pink
Soffic.01G0043130-1A	0.885923	pink
Soffic.05G0009180-1A	0.624681	pink
Soffic.03G0034430-2P	0.942118	pink
Soffic.08G0014650-1A	0.86504	pink
Soffic.06G0006000-2B	-0.71481	pink
Soffic.01G0001550-3C	0.922895	pink
Soffic.08G0001570-3C	-0.772022	pink
Soffic.02G0022740-4F	0.898653	pink
Soffic.06G0000190-1A	-0.665692	pink
Soffic.02G0012480-3F	0.838786	pink
Soffic.03G0038610-2B	0.887473	pink
LAp.00057850	0.848581	pink
LAp.03H0023250	0.597626	pink
Soffic.06G0022880-3C	0.963188	pink
Soffic.10G0012020-1A	0.765663	pink
LAp.04H0026140	0.727461	pink
Soffic.04G0035820-6G	0.646598	pink
Soffic.01G0027980-6H	0.826543	pink
Soffic.04G0023660-6H	0.795784	pink
LAp.04F0029110	0.768125	pink
Soffic.08G0002640-8H	0.877755	pink
Soffic.07G0009230-3C	0.850906	pink
LAp.06G0003480	0.661612	pink
Soffic.03G0038550-2B	0.939198	pink
Soffic.07G0006130-2B	0.761568	pink
Soffic.09G0002500-2B	0.506285	pink
Soffic.03G0033210-1A	0.666318	pink
LAp.04E0019170	0.530015	pink
Soffic.05G0006280-4F	0.631702	pink
Soffic.01G0031380-3C	0.86202	pink
Soffic.06G0013880-6G	0.92728	pink
Soffic.01G0025070-3C	0.829269	pink
Soffic.04G0025030-8H	0.8812	pink
Soffic.03G0015290-4D	0.825948	pink
Soffic.03G0033760-1A	0.95673	pink
Soffic.05G0012670-2B	0.759916	pink
Soffic.09G0003920-5H	-0.817887	pink
LAp.02D0031470	0.782788	pink
Soffic.03G0036920-1A	0.827875	pink
Soffic.06G0006890-5E	0.624089	pink
Soffic.05G0018980-4PE	-0.688521	pink
Soffic.04G0023390-4E	0.798981	pink
Soffic.02G0030960-2B	0.773919	pink
Soffic.06G0002440-3C	0.531222	pink
Soffic.10G0004610-4D	0.8361	pink
Soffic.06G0017980-3C	0.605295	pink
Soffic.01G0041900-2B	0.923252	pink
Soffic.10G0022010-1A	0.670545	pink
Soffic.10G0023090-1PD	0.794181	pink
Soffic.06G0019570-3C	0.642172	pink
Soffic.01G0010850-3H	0.56408	pink
Soffic.04G0000800-5F	0.860595	pink
URS000037FC21_4558	0.707702	pink
Soffic.06G0012690-4G	0.51346	pink
Soffic.04G0003000-4F	0.715923	pink
Soffic.05G0011860-7H	0.878788	pink
Soffic.03G0038460-1PB	0.845388	pink
Soffic.10G0003540-1D	0.630289	pink
LAp.03G0010030	0.695013	pink
Soffic.04G0023470-2B	0.619125	pink
Soffic.06G0006200-3D	0.674573	pink
Soffic.03G0017900-1P	0.958537	pink
Soffic.05G0001280-1A	0.915629	pink
Soffic.03G0007650-1A	0.812574	pink
LAp.04G0010800	0.787737	pink
Soffic.02G0015290-2G	0.755728	pink
Soffic.01G0025430-1PC	0.867862	pink
Soffic.05G0018130-1P	0.648824	pink
Soffic.07G0001720-2B	0.675045	pink
Soffic.01G0046130-3C	0.679985	pink
LAp.03H0006070	0.8681	pink
Soffic.01G0046940-3C	0.607374	pink
Soffic.02G0017000-3F	0.704395	pink
Soffic.08G0011680-3C	-0.678742	pink
Soffic.09G0004570-6G	0.743502	pink
Soffic.03G0037680-2B	0.86051	pink
Soffic.01G0036560-3C	0.886026	pink
Soffic.04G0004790-1P	0.675033	pink
Soffic.02G0018090-5F	0.832334	pink
Soffic.09G0004450-2B	0.809345	pink
Soffic.03G0000410-5H	0.932665	pink
LAp.00004060	0.894826	pink
LAp.02D0022870	0.813328	pink
Soffic.03G0010070-6G	0.798582	pink
Soffic.08G0014660-6G	0.65827	pink
Soffic.05G0016200-8H	0.8905	pink
LAp.06F0015110	0.783067	pink
Soffic.02G0004600-5P	0.875156	pink
Soffic.08G0012390-2B	0.709806	pink
Soffic.05G0004530-1A	0.60208	pink
Soffic.01G0005100-1A	-0.714736	pink
Soffic.05G0018990-5E	-0.530977	pink
Soffic.04G0012550-5F	0.465178	pink
Soffic.03G0036020-2B	0.672602	pink
Soffic.06G0005510-6G	0.800858	pink
Soffic.02G0005810-2B	0.524676	pink
LAp.00080510	0.809969	pink
Soffic.03G0019410-6F	0.88823	pink
Soffic.09G0021840-2D	0.811875	pink
Soffic.04G0015150-3E	0.870211	pink
Soffic.02G0040700-2B	0.852658	pink
Soffic.10G0013170-3G	0.810136	pink
LAp.00061050	0.8014	pink
Soffic.06G0017310-6H	0.624728	pink
Soffic.07G0005220-1A	0.843552	pink
Soffic.01G0005780-3C	0.926753	pink
Soffic.01G0041530-6F	0.950391	pink
Soffic.01G0037730-1B	0.86513	pink
LAp.00107000	-0.769294	pink
Soffic.04G0027850-4E	0.781353	pink
Soffic.02G0009860-1P	0.822757	pink
Soffic.02G0009150-1A	0.76206	pink
Soffic.03G0040490-2P	0.851002	pink
Soffic.04G0011970-1A	0.847501	pink
Soffic.10G0018300-2B	0.720178	pink
Soffic.04G0030870-5G	0.859055	pink
Soffic.09G0010850-3D	0.808496	pink
Soffic.01G0004170-2D	0.660034	pink
LAp.02F0031600	0.716016	pink
Soffic.01G0010430-3C	0.856921	pink
Soffic.10G0011040-1A	0.917921	pink
Soffic.01G0052410-1PC	0.846715	pink
Soffic.01G0002120-5G	0.809038	pink
Soffic.06G0011250-1A	0.812283	pink
LAp.02B0033120	0.919655	pink
Soffic.02G0037680-2B	0.907892	pink
Soffic.02G0027720-1A	0.915054	pink
Soffic.01G0025230-1A	-0.799923	pink
Soffic.08G0010650-5E	0.8009	pink
Soffic.01G0045240-1A	0.730991	pink
Soffic.02G0013620-3F	0.903168	pink
Soffic.06G0024040-1P	0.728464	pink
Soffic.03G0035870-4D	0.812303	pink
Soffic.09G0015680-5E	0.793788	pink
Soffic.08G0010420-5H	0.91779	pink
Soffic.03G0004550-2C	0.884402	pink
Soffic.10G0020090-1A	0.654638	pink
Soffic.10G0019300-1A	0.882169	pink
Soffic.03G0034900-2B	0.759132	pink
Soffic.03G0016850-7H	0.698611	pink
LAp.04H0025570	0.861073	pink
LAp.07C0015670	0.778058	pink
Soffic.03G0008390-8H	0.814264	pink
Soffic.01G0010420-3C	0.943397	pink
Soffic.07G0019430-1A	0.803672	pink
Soffic.03G0008590-4D	0.52889	pink
Soffic.01G0016190-4F	0.909417	pink
Soffic.01G0042790-1A	0.91548	pink
Soffic.03G0001740-8H	0.781013	pink
Soffic.01G0016230-1PF	0.881512	pink
Soffic.02G0031590-6F	0.934651	pink
Soffic.08G0006430-2C	-0.88382	pink
Soffic.02G0014200-1F	0.735614	pink
Soffic.05G0000280-5P	0.774651	pink
Soffic.01G0021160-1A	0.622857	pink
LAp.03E0003780	0.875701	pink
Soffic.03G0036740-2C	0.75564	pink
Soffic.10G0012280-2B	0.925974	pink
Soffic.04G0015390-2D	0.743065	pink
Soffic.07G0009300-1A	0.824614	pink
Soffic.10G0007280-2B	0.922654	pink
Soffic.10G0011000-3C	0.950813	pink
Soffic.01G0019710-2C	0.737841	pink
Soffic.03G0010060-5H	0.738157	pink
Soffic.10G0021580-4D	0.819079	pink
Soffic.07G0011060-3D	0.818523	pink
Soffic.08G0011940-4E	0.696763	pink
Soffic.09G0024430-4F	0.898716	pink
Soffic.01G0036950-3C	0.841847	pink
Soffic.01G0013310-3C	0.946995	pink
Soffic.02G0000810-4E	0.820577	pink
Soffic.03G0003180-1A	0.770707	pink
Soffic.07G0015710-6H	0.773843	pink
Soffic.04G0028440-2E	0.737191	pink
Soffic.01G0022090-2C	0.631596	pink
Soffic.06G0015430-3C	0.911483	pink
Soffic.01G0004960-3C	0.919383	pink
Soffic.01G0006130-3C	0.71314	pink
Soffic.02G0016230-2B	0.902954	pink
Soffic.02G0007820-6F	0.753838	pink
Soffic.01G0009820-2C	0.75174	pink
LAp.00016230	0.632439	pink
Soffic.09G0002720-1B	0.915572	pink
Soffic.02G0004240-5G	0.950073	pink
Soffic.05G0006730-7H	0.522531	pink
Soffic.01G0001370-1P	0.666644	pink
Soffic.07G0001620-1B	0.843235	pink
Soffic.06G0025970-1A	0.66256	pink
LAp.04F0031340	0.814884	pink
Soffic.07G0005810-1A	0.889348	pink
LAp.04C0010140	0.768118	pink
Soffic.03G0033570-3C	0.68647	pink
Soffic.02G0006300-5G	0.808587	pink
Soffic.03G0030100-5H	-0.6554	pink
Soffic.02G0036060-1P	0.934021	pink
LAp.04H0009550	0.83228	pink
Soffic.05G0005470-1A	0.918669	pink
Soffic.02G0004830-5H	0.84052	pink
Soffic.07G0016810-3E	0.708236	pink
Soffic.02G0006980-2B	0.81078	pink
Soffic.08G0002750-2G	-0.852903	pink
LAp.02B0001290	0.912422	pink
Soffic.01G0011720-2C	0.716481	pink
Soffic.03G0009070-7H	0.675912	pink
Soffic.01G0022140-3C	0.755966	pink
LAp.01C0049230	0.855258	pink
Soffic.04G0029770-4H	0.726397	pink
Soffic.02G0033060-1P	0.87201	pink
Soffic.05G0004700-1A	0.746398	pink
LAp.02G0025740	0.768745	pink
LAp.00004640	0.872086	pink
Soffic.03G0025450-6F	0.769078	pink
Soffic.02G0003640-4F	0.690554	pink
Soffic.01G0025880-3C	0.673947	pink
Soffic.02G0017350-7H	0.698369	pink
LAp.02E0003000	0.708653	pink
Soffic.03G0031690-2B	0.720085	pink
LAp.09E0001110	0.867071	pink
Soffic.09G0002780-4G	0.781881	pink
Soffic.04G0030670-6H	0.724527	pink
Soffic.01G0022080-3C	0.859117	pink
Soffic.02G0001160-1H	0.894919	pink
LAp.10E0023360	0.788299	pink
Soffic.07G0012260-3E	0.903486	pink
LAp.00058880	-0.69913	pink
Soffic.05G0010560-2B	-0.532129	pink
Soffic.04G0029170-5F	0.667691	pink
Soffic.07G0014900-3C	0.92783	pink
Soffic.04G0024960-5E	0.846573	pink
Soffic.07G0000380-2B	0.740946	pink
Soffic.05G0021710-5E	0.617281	pink
Soffic.02G0029470-6F	-0.735644	pink
Soffic.09G0002690-2H	0.594924	pink
Soffic.01G0031570-3C	0.751386	pink
Soffic.09G0005500-4G	0.581038	pink
LAp.01C0011250	0.929635	pink
Soffic.03G0015500-2H	0.775236	pink
Soffic.04G0009130-1P	0.717893	pink
Soffic.03G0027390-2C	0.721733	pink
Soffic.02G0012480-1A	0.733954	pink
Soffic.04G0000900-2B	0.691782	pink
LAp.00018610	0.666182	pink
Soffic.02G0007320-4F	0.814262	pink
LAp.00022950	0.86871	pink
Soffic.05G0014070-6PC	0.714845	pink
LAp.02E0032220	0.775307	pink
Soffic.05G0004150-7H	0.774425	pink
Soffic.02G0010720-2C	0.939411	pink
Soffic.01G0017350-2B	0.865313	pink
Soffic.02G0039770-2B	-0.822174	pink
Soffic.10G0020990-4F	-0.632392	pink
LAp.01H0046070	0.813175	pink
LAp.02D0024420	0.765552	pink
Soffic.07G0005990-1A	0.845275	pink
Soffic.02G0031190-2B	0.724889	pink
Soffic.01G0046370-1A	0.840352	pink
Soffic.01G0020290-2C	0.739265	pink
Soffic.03G0004140-3C	0.842371	pink
Soffic.09G0011330-3C	0.757995	pink
Soffic.02G0031560-4F	0.80423	pink
Soffic.04G0024440-7G	-0.865542	pink
Soffic.08G0009300-6G	0.827053	pink
Soffic.04G0030590-1E	0.834054	pink
LAp.03B0000740	0.630865	pink
LAp.00067900	0.885021	pink
Soffic.06G0002080-4G	0.743733	pink
LAp.00036290	0.843559	pink
Soffic.09G0003820-6G	-0.554725	pink
Soffic.03G0011250-2C	0.916783	pink
Soffic.02G0018470-2B	0.755224	pink
LAp.06F0015720	0.773916	pink
Soffic.06G0010890-3E	0.871335	pink
Soffic.06G0010950-4G	0.830492	pink
Soffic.07G0016470-3C	0.856543	pink
Soffic.10G0004350-1A	0.686515	pink
Soffic.01G0049310-6H	0.633482	pink
LAp.06B0000900	0.824972	pink
Soffic.09G0021910-2B	0.620821	pink
Soffic.10G0020560-4F	0.864222	pink
Soffic.02G0025600-3C	0.798461	pink
Soffic.01G0011860-5E	0.867414	pink
Soffic.04G0007820-1A	0.660336	pink
Soffic.10G0022100-1A	0.582303	pink
Soffic.01G0055240-1A	0.918524	pink
Soffic.03G0034550-2P	0.788904	pink
Soffic.02G0038500-1P	0.881936	pink
Soffic.09G0004440-5E	0.677736	pink
Soffic.07G0008200-3C	0.890222	pink
Soffic.03G0000220-1A	-0.811865	pink
Soffic.03G0016270-8H	0.850951	pink
Soffic.08G0001550-2PB	0.844761	pink
Soffic.06G0005480-1A	0.839607	pink
Soffic.07G0010700-3C	0.700083	pink
Soffic.03G0003020-1P	0.643053	pink
LAp.02B0036090	0.870263	pink
Soffic.09G0018390-5F	0.834446	pink
Soffic.03G0018110-2B	0.626337	pink
LAp.02F0006910	0.867477	pink
Soffic.01G0026070-3E	-0.660066	pink
Soffic.10G0020110-4D	0.66432	pink
Soffic.09G0017970-1A	0.864604	pink
Soffic.08G0000910-7G	0.612613	pink
Soffic.07G0006170-6F	0.854094	pink
Soffic.01G0026380-3C	0.89874	pink
Soffic.02G0011670-2B	0.753847	pink
Soffic.03G0031540-4H	0.874788	pink
Soffic.05G0014470-6H	0.834979	pink
Soffic.09G0004320-2B	0.87491	pink
Soffic.04G0018380-1P	0.897178	pink
Soffic.04G0026170-1A	0.816177	pink
Soffic.09G0011340-1P	-0.788282	pink
Soffic.02G0039390-1PB	0.805479	pink
Soffic.01G0006080-2C	0.776984	pink
LAp.00119080	-0.562266	pink
Soffic.07G0010010-2B	0.841157	pink
LAp.00022940	0.705708	pink
Soffic.02G0026430-2B	0.847469	pink
Soffic.06G0015590-1A	-0.844339	pink
Soffic.09G0001380-6F	0.929362	pink
Soffic.03G0015660-1A	0.648607	pink
Soffic.03G0005600-2F	0.721685	pink
Soffic.06G0024050-2C	0.918185	pink
Soffic.03G0012530-1A	0.821356	pink
Soffic.01G0048460-4P	0.85548	pink
Soffic.04G0015360-3C	0.745605	pink
Soffic.02G0033390-2B	0.536947	pink
Soffic.07G0006420-1A	0.672859	pink
Soffic.10G0020760-6F	0.677215	pink
LAp.04G0024030	-0.642737	pink
Soffic.01G0003960-3C	0.877282	pink
Soffic.04G0024440-2E	0.893791	pink
Soffic.02G0027900-5F	0.568798	pink
Soffic.01G0026700-1A	0.851237	pink
Soffic.10G0011320-8H	0.81339	pink
Soffic.02G0009040-9PF	0.589114	pink
Soffic.09G0005210-2B	0.750358	pink
Soffic.08G0008200-3C	0.72591	pink
LAp.00030190	0.856671	pink
Soffic.01G0017150-2P	-0.626731	pink
Soffic.10G0018540-1A	-0.61987	pink
Soffic.07G0010280-4E	-0.839376	pink
Soffic.04G0030560-3D	0.673969	pink
Soffic.06G0024080-3C	0.791957	pink
LAp.06C0016120	0.834425	pink
Soffic.09G0010170-1A	0.796395	pink
Soffic.06G0008690-1A	0.668818	pink
Soffic.02G0001630-2B	0.863635	pink
Soffic.04G0012800-1A	-0.67797	pink
LAp.10E0006530	0.936969	pink
Soffic.04G0031310-5H	0.605299	pink
Soffic.01G0028470-5H	0.624008	pink
Soffic.06G0024580-9P	0.72484	pink
Soffic.02G0036650-2B	0.82379	pink
Soffic.06G0005520-1A	0.624938	pink
Soffic.02G0017430-7G	0.839162	pink
Soffic.02G0036710-2B	0.732521	pink
Soffic.01G0046480-7H	0.661442	pink
Soffic.04G0019740-1B	0.79496	pink
Soffic.02G0033530-1B	0.835849	pink
LAp.02H0019440	-0.689124	pink
Soffic.09G0002620-4H	0.807684	pink
Soffic.05G0006130-5G	0.623817	pink
Soffic.03G0013390-1A	0.684532	pink
LAp.00097310	0.743407	pink
Soffic.06G0005640-4G	0.688722	pink
Soffic.09G0014450-1A	0.552481	pink
Soffic.03G0029810-6F	0.895013	pink
Soffic.10G0010390-4D	0.889133	pink
Soffic.08G0013050-2B	0.851961	pink
Soffic.10G0016060-4F	0.75397	pink
Soffic.10G0014480-5F	-0.752531	pink
Soffic.02G0005820-1E	0.694323	pink
Soffic.10G0015950-7G	0.712033	pink
Soffic.01G0021780-4D	0.810052	pink
Soffic.10G0008960-6F	0.890406	pink
Soffic.01G0050080-1A	0.913732	pink
Soffic.01G0030860-1PG	0.874565	pink
Soffic.09G0000310-2B	0.689453	pink
Soffic.04G0032960-2B	0.903448	pink
LAp.03C0010220	0.718304	pink
Soffic.01G0034090-1B	0.767162	pink
Soffic.09G0004390-1A	-0.4284	pink
LAp.00033330	0.763179	pink
Soffic.01G0054860-1A	0.640598	pink
Soffic.05G0021140-7PC	0.723118	pink
Soffic.03G0008390-1A	0.91549	pink
Soffic.08G0005370-2D	0.699996	pink
Soffic.04G0011490-4G	0.761864	pink
Soffic.04G0030720-7G	0.738863	pink
Soffic.08G0002760-4P	0.76993	pink
Soffic.02G0026590-1P	0.806716	pink
Soffic.07G0006690-1A	0.530489	pink
LAp.03B0023170	0.911227	pink
Soffic.01G0055390-1A	0.815266	pink
Soffic.05G0004560-1A	0.834633	pink
URS0000673648_4558	0.682256	pink
Soffic.07G0003690-1A	0.890308	pink
Soffic.03G0018880-3E	0.877917	pink
Soffic.09G0023630-1A	-0.673937	pink
Soffic.01G0010360-5F	0.665028	pink
LAp.00111940	-0.749355	pink
Soffic.03G0025770-4F	0.70029	pink
LAp.09F0003220	0.635471	pink
LAp.03E0005540	0.763724	pink
LAp.00015760	0.805838	pink
LAp.09B0000890	0.829384	pink
Soffic.02G0009590-2C	0.767235	pink
Soffic.03G0010040-2B	0.878257	pink
Soffic.03G0029670-2E	0.853794	pink
LAp.02F0017560	0.671732	pink
Soffic.10G0015690-7G	0.713811	pink
Soffic.10G0019300-2PE	-0.645962	pink
LAp.04E0003460	0.825003	pink
Soffic.03G0026470-4F	0.639204	pink
Soffic.02G0001880-2B	0.83864	pink
Soffic.01G0009670-3C	0.911197	pink
Soffic.08G0004090-7H	0.720765	pink
Soffic.05G0006380-2P	0.828896	pink
Soffic.08G0009120-1PH	0.701352	pink
Soffic.03G0023730-7P	0.904876	pink
Soffic.01G0014760-5E	-0.671785	pink
Soffic.01G0031810-2B	0.735756	pink
LAp.10H0013150	0.876665	pink
Soffic.09G0009310-1A	0.887743	pink
Soffic.02G0030390-2D	0.756133	pink
Soffic.09G0015250-1A	0.715463	pink
Soffic.08G0000390-1A	0.680379	pink
Soffic.03G0031160-3E	0.669395	pink
LAp.07D0009040	0.877692	pink
Soffic.10G0010900-4D	0.880297	pink
Soffic.03G0009080-2B	0.896073	pink
Soffic.09G0022500-1P	0.863877	pink
Soffic.01G0041090-5E	0.899471	pink
Soffic.08G0017040-1P	0.505307	pink
Soffic.02G0001130-2B	0.870758	pink
Soffic.03G0035160-4F	-0.617139	pink
Soffic.04G0000930-4D	0.88392	pink
Soffic.06G0024890-4G	0.780127	pink
Soffic.04G0024880-5E	0.713487	pink
Soffic.05G0003640-6P	0.758345	pink
Soffic.05G0007700-4G	0.744831	pink
LAp.02F0002550	-0.580966	pink
Soffic.03G0030780-4E	0.883225	pink
Soffic.10G0018020-2B	0.814044	pink
LAp.00087340	0.649831	pink
Soffic.02G0039170-2B	0.655607	pink
Soffic.02G0006460-2B	0.630739	pink
Soffic.06G0017400-6H	0.651469	pink
Soffic.03G0037530-1A	0.759914	pink
Soffic.08G0011100-5F	0.865376	pink
Soffic.01G0046920-3C	0.915836	pink
Soffic.05G0018750-1PB	0.911605	pink
Soffic.04G0031280-1PF	0.903467	pink
Soffic.01G0017150-2B	0.709578	pink
Soffic.10G0020460-4H	0.740257	pink
LAp.02F0029890	0.819634	pink
Soffic.09G0018370-6F	0.602598	pink
Soffic.01G0040960-3C	0.66656	pink
Soffic.10G0019310-6PE	-0.357735	pink
Soffic.02G0030960-4D	0.689631	pink
Soffic.10G0020790-5E	0.824431	pink
Soffic.09G0002580-3H	0.818575	pink
LAp.01E0015840	-0.634107	pink
Soffic.02G0014290-4E	0.711929	pink
LAp.02D0018380	0.90851	pink
Soffic.05G0005230-3D	0.546227	pink
Soffic.03G0000420-4F	0.866057	pink
Soffic.03G0037640-2B	0.82257	pink
Soffic.10G0007450-8H	-0.651705	pink
Soffic.01G0037930-2G	0.558679	pink
LAp.03E0038130	0.842286	pink
Soffic.06G0026290-6G	0.799246	pink
Soffic.07G0018030-1P	0.720229	pink
Soffic.02G0003030-4D	0.839964	pink
Soffic.09G0016870-6F	0.872087	pink
LAp.03F0032710	0.717446	pink
Soffic.09G0005360-6G	0.66674	pink
Soffic.08G0017540-6F	0.621943	pink
Soffic.02G0016610-3P	0.666585	pink
Soffic.10G0023180-1B	0.857622	pink
Soffic.08G0017760-5E	0.586683	pink
Soffic.01G0027400-1A	0.740651	pink
Soffic.01G0010610-3C	0.695335	pink
Soffic.07G0000400-2B	0.757811	pink
Soffic.08G0014280-3C	0.650678	pink
Soffic.07G0001150-1A	0.591269	pink
Soffic.03G0029770-1A	0.753924	pink
Soffic.07G0006000-1A	0.753823	pink
Soffic.05G0018050-1B	-0.744594	pink
Soffic.04G0029920-2B	0.872872	pink
Soffic.01G0029590-6G	0.66139	pink
Soffic.03G0026680-4H	0.693722	pink
Soffic.02G0028210-5F	0.803538	pink
Soffic.03G0036560-3D	0.56795	pink
Soffic.04G0033840-1P	0.661181	pink
Soffic.02G0034670-2C	0.724113	pink
Soffic.01G0038030-2B	0.629984	pink
Soffic.03G0010040-3C	0.762004	pink
Soffic.02G0021220-1B	0.761169	pink
Soffic.01G0047620-2C	0.693912	pink
Soffic.03G0023540-5H	0.687424	pink
Soffic.10G0009360-1A	0.840667	pink
Soffic.07G0015890-1A	0.855946	pink
LAp.00036250	0.729606	pink
Soffic.07G0005980-2B	0.865264	pink
Soffic.07G0006880-3C	0.622059	pink
Soffic.02G0019020-5F	0.720105	pink
LAp.05H0017680	0.686941	pink
Soffic.06G0010270-6G	0.626543	pink
Soffic.06G0015790-1A	0.882418	pink
Soffic.01G0047160-4F	0.796174	pink
Soffic.02G0017920-2B	0.589294	pink
Soffic.02G0006760-2B	0.689964	pink
Soffic.07G0002210-4D	0.765942	pink
Soffic.01G0020240-1A	0.783045	pink
Soffic.08G0001060-1A	0.702837	pink
Soffic.02G0014760-1P	0.870823	pink
LAp.08H0005800	-0.703215	pink
Soffic.10G0008170-2B	0.681545	pink
LAp.04G0020050	0.854401	pink
Soffic.01G0031590-4E	0.677403	pink
Soffic.06G0020860-2C	0.894288	pink
Soffic.02G0029820-7H	0.85349	pink
Soffic.07G0015650-1PH	0.91463	pink
LAp.02C0004900	-0.720887	pink
Soffic.09G0022020-1A	0.814769	pink
Soffic.01G0018620-3C	-0.696716	pink
Soffic.09G0002490-3D	0.678666	pink
LAp.04G0028070	0.61795	pink
Soffic.10G0015100-2B	-0.575916	pink
LAp.03H0006730	0.700675	pink
Soffic.03G0041190-2E	0.902232	pink
Soffic.03G0038730-2B	0.86084	pink
Soffic.09G0018040-6F	0.687187	pink
LAp.03D0010250	0.66511	pink
Soffic.04G0019300-2B	0.820554	pink
LAp.08E0018660	0.82138	pink
Soffic.07G0008270-1A	0.762398	pink
Soffic.10G0010910-3C	0.774907	pink
Soffic.10G0008220-2B	0.849368	pink
Soffic.01G0033970-3C	0.810561	pink
Soffic.03G0036290-4D	0.723652	pink
Soffic.08G0008320-3C	0.857953	pink
Soffic.03G0036480-3C	0.871947	pink
LAp.00028560	0.767783	pink
LAp.00034260	0.789337	pink
LAp.08E0018800	0.624173	pink
Soffic.02G0034100-1B	0.578382	pink
LAp.00024980	0.837005	pink
Soffic.08G0007520-4D	0.832731	pink
Soffic.04G0002100-3C	-0.703118	pink
Soffic.02G0025410-4D	0.846046	pink
LAp.09G0016670	0.742433	pink
LAp.00099570	0.638774	pink
Soffic.01G0010920-3C	0.765562	pink
Soffic.10G0019930-3D	-0.597086	pink
Soffic.08G0005770-3C	-0.741654	pink
Soffic.10G0025470-1D	0.617405	pink
LAp.04G0028060	0.674614	pink
Soffic.05G0018720-2B	0.834852	pink
LAp.06C0025100	0.895184	pink
Soffic.01G0009160-3C	0.860594	pink
Soffic.02G0033940-1B	0.713194	pink
Soffic.04G0030250-2P	0.80484	pink
LAp.08C0009020	0.780199	pink
Soffic.06G0003790-1A	0.857817	pink
LAp.10H0007690	0.864864	pink
LAp.02B0037990	0.882582	pink
Soffic.06G0025360-5G	0.622745	pink
Soffic.02G0023780-4D	0.803828	pink
LAp.07H0014600	0.705285	pink
Soffic.02G0004880-3C	0.696329	pink
Soffic.06G0012150-6G	0.577727	pink
Soffic.06G0001490-6G	0.759621	pink
LAp.01E0041860	0.534825	pink
Soffic.05G0017900-5E	0.830464	pink
LAp.00011590	0.790757	pink
Soffic.01G0004330-1A	0.861788	pink
Soffic.03G0012950-1A	0.715782	pink
Soffic.08G0006050-4P	-0.711472	pink
Soffic.01G0031480-4E	0.842628	pink
Soffic.04G0018160-1A	0.7503	pink
Soffic.08G0003660-2B	0.579055	pink
Soffic.10G0010720-1A	0.557176	pink
Soffic.03G0039190-1F	0.680158	pink
Soffic.02G0018040-4H	0.893528	pink
Soffic.04G0016420-4E	0.729163	pink
Soffic.08G0014960-1A	0.831866	pink
Soffic.03G0008330-5H	0.657427	pink
Soffic.05G0014760-2B	0.66926	pink
LAp.03F0037180	0.841362	pink
Soffic.03G0015680-7H	0.795984	pink
Soffic.06G0001160-2B	0.717395	pink
Soffic.02G0022540-5G	0.703449	pink
Soffic.02G0038800-2B	0.728921	pink
Soffic.10G0021880-7H	0.847197	pink
LAp.06B0002580	0.795665	pink
LAp.10H0023680	-0.694131	pink
Soffic.05G0006360-2C	0.627607	pink
Soffic.02G0007810-4G	0.681961	pink
Soffic.10G0012040-4D	0.761615	pink
LAp.00018980	0.719848	pink
Soffic.03G0037900-2F	0.657211	pink
Soffic.03G0015340-5PE	0.740459	pink
Soffic.03G0010370-5F	0.781623	pink
Soffic.01G0045520-5H	0.746405	pink
Soffic.03G0037900-2B	0.763412	pink
Soffic.02G0021610-7G	0.704622	pink
Soffic.08G0008600-5F	0.549607	pink
Soffic.02G0016340-1A	0.619252	pink
Soffic.05G0009200-1PH	0.628056	pink
Soffic.02G0022750-3C	0.742727	pink
LAp.03D0035830	0.729176	pink
Soffic.01G0043070-4D	0.779003	pink
LAp.04F0017510	0.770819	pink
LAp.02F0025810	-0.723088	pink
Soffic.08G0014080-4H	0.674349	pink
Soffic.08G0017100-1PE	0.812767	pink
Soffic.07G0011080-2B	0.643084	pink
Soffic.02G0013010-1B	0.645529	pink
Soffic.01G0033000-1A	0.598958	pink
LAp.05B0018740	0.685593	pink
Soffic.02G0026540-3C	0.517851	pink
Soffic.06G0009120-2D	0.757653	pink
Soffic.07G0006170-1P	0.70991	pink
LAp.01B0020590	-0.610838	pink
Soffic.01G0034270-2B	0.623182	pink
Soffic.09G0003640-3C	0.508724	pink
Soffic.10G0017140-2B	0.661364	pink
MSTRG.1869	0.661743	pink
MSTRG.5261	0.774462	pink
MSTRG.6069	0.860666	pink
MSTRG.7219	0.815736	pink
MSTRG.13029	0.760014	pink
MSTRG.13927	0.767328	pink
MSTRG.14014	0.919953	pink
MSTRG.17564	0.809473	pink
MSTRG.20181	0.868252	pink
MSTRG.21737	0.583028	pink
MSTRG.22646	0.600105	pink
MSTRG.23033	0.768001	pink
MSTRG.27194	0.817424	pink
MSTRG.27678	0.722027	pink
MSTRG.27992	0.711125	pink
MSTRG.33537	0.82685	pink
MSTRG.35362	0.756881	pink
MSTRG.50510	0.835199	pink
MSTRG.50816	0.726985	pink
MSTRG.51811	0.864083	pink
MSTRG.59275	0.649233	pink
MSTRG.59747	0.756296	pink
MSTRG.61418	-0.646791	pink
MSTRG.61620	0.712157	pink
MSTRG.61632	0.64601	pink
MSTRG.63385	0.620745	pink
MSTRG.65582	0.676942	pink
MSTRG.65743	0.831762	pink
MSTRG.67379	0.796123	pink
MSTRG.67598	0.476443	pink
MSTRG.67599	0.724351	pink
MSTRG.68642	0.710386	pink
MSTRG.69829	0.768531	pink
MSTRG.77882	0.784085	pink
MSTRG.81557	0.623085	pink
MSTRG.82116	0.782373	pink
MSTRG.84152	0.913765	pink
MSTRG.85984	0.839268	pink
MSTRG.87334	0.85865	pink
MSTRG.87430	0.678011	pink
MSTRG.90057	0.845538	pink
MSTRG.99914	0.731477	pink
MSTRG.101909	0.755027	pink
MSTRG.102867	0.791852	pink
MSTRG.103675	-0.639833	pink
MSTRG.104898	0.566328	pink
MSTRG.105534	0.748482	pink
MSTRG.107176	0.782185	pink
Soffic.03G0012440-3C	0.909437	orangered4
Soffic.08G0009210-1A	0.931873	orangered4
Soffic.09G0017090-7G	0.840694	orangered4
Soffic.05G0009730-5G	0.897914	orangered4
Soffic.03G0033870-1A	0.945757	orangered4
Soffic.02G0005270-2F	0.786698	orangered4
Soffic.02G0017130-2C	0.748604	orangered4
Soffic.10G0003100-1P	0.980902	orangered4
Soffic.05G0018550-3D	0.833555	orangered4
Soffic.07G0001450-7H	0.808676	orangered4
Soffic.03G0030870-4E	0.844954	orangered4
Soffic.05G0014750-4G	0.914568	orangered4
LAp.01H0002750	0.718546	orangered4
Soffic.07G0002320-6F	0.775087	orangered4
Soffic.06G0003650-1A	0.835564	orangered4
Soffic.06G0018270-1H	0.787939	orangered4
Soffic.08G0008340-2C	0.97406	orangered4
Soffic.05G0016990-3C	0.840361	orangered4
LAp.00115650	0.700382	orangered4
Soffic.03G0011140-1A	0.925827	orangered4
Soffic.04G0017230-1A	0.822199	orangered4
LAp.02G0005020	0.772468	orangered4
Soffic.01G0046440-3C	0.779649	orangered4
LAp.08G0007830	0.958184	orangered4
Soffic.01G0054100-1A	0.820187	orangered4
LAp.03D0006160	0.796075	orangered4
LAp.01E0011390	0.858715	orangered4
Soffic.04G0031640-4D	0.733495	orangered4
LAp.04E0021720	0.716726	orangered4
Soffic.03G0011360-2B	0.922843	orangered4
LAp.00029980	0.782615	orangered4
Soffic.03G0011720-6F	0.827761	orangered4
Soffic.02G0019040-3C	0.782294	orangered4
Soffic.01G0032220-4D	0.72801	orangered4
Soffic.06G0026290-2B	0.811645	orangered4
Soffic.10G0025360-3C	0.721174	orangered4
Soffic.06G0003680-1A	0.749143	orangered4
LAp.08H0014410	0.694966	orangered4
Soffic.10G0010590-6H	0.765656	orangered4
Soffic.02G0030340-4D	0.779131	orangered4
Soffic.01G0052830-1A	0.846069	orangered4
LAp.00003670	0.782563	orangered4
Soffic.02G0024860-2B	0.619265	orangered4
MSTRG.948	0.689592	orangered4
MSTRG.8382	0.733998	orangered4
MSTRG.32968	0.742822	orangered4
MSTRG.51577	0.701057	orangered4
MSTRG.68529	0.77698	orangered4
URS00002303F2_39946	0.758016	lightcyan
LAp.06B0024200	0.506105	lightcyan
URS000046D57C_39947	0.894192	lightcyan
URS0000103C17_4536	0.895857	lightcyan
URS0000103C17_4558	0.896005	lightcyan
URS00008F7820_39947	0.895383	lightcyan
URS000046D57C_39946	0.894992	lightcyan
URS0000103C17_39947	0.896145	lightcyan
Soffic.01G0022210-7H	0.56651	lightcyan
URS0000103C17_39946	0.896438	lightcyan
URS00001D14E4_39946	0.819252	lightcyan
Soffic.09G0004930-7PF	0.63797	lightcyan
URS0000718346_4558	0.866064	lightcyan
URS00008EB582_39947	-0.690071	lightcyan
URS00005D17ED_4558	0.913722	lightcyan
URS000014A29B_4558	0.666737	lightcyan
URS00001D14E4_39947	0.828564	lightcyan
URS00005EE9E0_4558	0.764136	lightcyan
URS000014A29B_39947	0.691247	lightcyan
URS00006E0330_4536	0.834929	lightcyan
URS000048D815_39946	0.830394	lightcyan
URS0000009C27_39946	0.790741	lightcyan
URS0000717FB0_4558	0.866325	lightcyan
URS0000230FCF_39947	0.859009	lightcyan
URS00005459C9_39947	0.767821	lightcyan
URS0000508ACC_39946	0.846879	lightcyan
URS0000230FCF_39946	0.839814	lightcyan
URS00002348D3_39947	0.867005	lightcyan
URS00008E56BC_39947	0.919842	lightcyan
URS0000508ACC_4536	0.870302	lightcyan
URS00001DDD83_39947	0.864028	lightcyan
URS00003F92C3_39946	0.919451	lightcyan
URS0000340FC3_39947	0.85983	lightcyan
URS0000508ACC_4530	0.867687	lightcyan
URS0000508ACC_39947	0.855678	lightcyan
URS00003F92C3_4558	0.920016	lightcyan
URS0000508ACC_4558	0.862027	lightcyan
URS0000618B1E_39946	0.831929	lightcyan
URS000014A29B_39946	0.83467	lightcyan
URS00006416D4_39946	0.651736	lightcyan
URS00003F92C3_39947	0.926662	lightcyan
URS00000C1845_39947	0.768388	lightcyan
URS00003F92C3_4536	0.920406	lightcyan
URS000043D4FC_39947	0.891329	lightcyan
URS00008F2F7B_39947	-0.756892	lightcyan
URS000015B38E_39947	0.915277	lightcyan
URS000051F750_4558	0.915643	lightcyan
URS00004F567E_39947	0.719977	lightcyan
URS000014756C_39947	0.846134	lightcyan
URS00005EE9E0_39947	0.827203	lightcyan
URS0000726FD6_4558	0.89045	lightcyan
URS00000F3EA5_39947	0.9346	lightcyan
URS000043D4FC_4530	0.880365	lightcyan
URS000043D4FC_4536	0.910655	lightcyan
Soffic.05G0014670-1A	0.677573	lightcyan
URS000051F750_39946	0.912802	lightcyan
LAp.08F0014930	0.642725	lightcyan
URS00004A150E_39946	0.94213	lightcyan
URS000051F750_4536	0.908929	lightcyan
URS000043D4FC_4558	0.903789	lightcyan
URS000015B38E_4536	0.918787	lightcyan
URS00004A150E_39947	0.943867	lightcyan
URS000015B38E_39946	0.911214	lightcyan
URS0000180188_39947	0.767478	lightcyan
URS000070485E_4558	0.94136	lightcyan
URS00003240DA_39947	0.894307	lightcyan
URS00004A150E_4558	0.924204	lightcyan
URS000043D4FC_39946	0.899955	lightcyan
URS0000180188_39946	0.781169	lightcyan
URS00006C2111_4558	0.852595	lightcyan
URS00006D2AB6_4558	0.725623	lightcyan
URS0000180188_4536	0.760994	lightcyan
URS000027BC0B_39947	-0.737237	lightcyan
URS000043BF73_39947	0.66502	lightcyan
URS000056050F_39947	0.798061	lightcyan
Soffic.05G0013770-1A	0.579813	lightcyan
URS000051F750_39947	0.901381	lightcyan
URS0000055CBD_39946	-0.679442	lightcyan
URS000069D0C2_4558	0.870324	lightcyan
URS00001F06B0_39946	0.92409	lightcyan
URS0000284043_39947	0.923766	lightcyan
URS00005EE9E0_39946	0.761558	lightcyan
URS0000407687_39946	0.921795	lightcyan
URS00008E5E22_39947	-0.772298	lightcyan
URS0000D757D8_4536	0.924123	lightcyan
URS0000668F11_4558	0.921956	lightcyan
URS00001F06B0_4558	0.922176	lightcyan
URS00003543A7_39947	0.920694	lightcyan
URS000009F370_39947	0.923167	lightcyan
URS00001364C0_39947	0.921924	lightcyan
URS00001F06B0_39947	0.922543	lightcyan
URS000032263B_39946	0.923505	lightcyan
URS00006B5F04_4558	0.921978	lightcyan
URS000009F370_39946	0.924233	lightcyan
URS00006C3DDE_4558	0.923406	lightcyan
URS0000284043_4558	0.922639	lightcyan
URS00008EA005_39947	0.658391	lightcyan
URS00001F06B0_4536	0.923884	lightcyan
URS0000708978_4536	0.924107	lightcyan
URS0000513848_39946	-0.748538	lightcyan
Soffic.03G0016570-4E	0.616147	lightcyan
URS000064FD9E_4558	0.825434	lightcyan
URS00008F8ABA_39947	-0.693436	lightcyan
Soffic.05G0007590-2C	0.523187	lightcyan
URS00000C8C74_39947	-0.752242	lightcyan
URS0000101A92_1736658	0.938718	lightcyan
URS00000B0925_4558	0.912077	lightcyan
URS0000427BF0_39947	0.482844	lightcyan
URS0000101A92_91528	0.93715	lightcyan
URS00003734D0_39946	0.928496	lightcyan
Soffic.02G0027930-1A	0.678511	lightcyan
LAp.08C0007500	0.54931	lightcyan
URS000083EEC9_39946	0.936097	lightcyan
Soffic.07G0002150-3C	0.533652	lightcyan
URS0000101A92_4558	0.932998	lightcyan
Soffic.03G0030130-4D	0.516758	lightcyan
URS00008FB7DC_39947	-0.631225	lightcyan
URS00003E94D6_29704	0.793029	lightcyan
Soffic.09G0010860-3D	0.554719	lightcyan
URS00008FD88C_39947	-0.601074	lightcyan
URS00000CC4BE_39947	0.91892	lightcyan
URS00003E94D6_91525	0.792914	lightcyan
URS0000101A92_39946	0.942521	lightcyan
URS00008F7203_39947	-0.715815	lightcyan
URS0000101A92_1428164	0.931616	lightcyan
URS0000101A92_4530	0.921936	lightcyan
URS0000101A92_4536	0.932559	lightcyan
URS00002CF9B5_39946	-0.723238	lightcyan
URS000046A45B_39946	0.716194	lightcyan
URS00008F870F_39947	-0.646185	lightcyan
URS00003734D0_39947	0.92594	lightcyan
URS0000101A92_39947	0.955748	lightcyan
URS0000101A92_132711	0.955797	lightcyan
URS0000865E47_39946	0.908607	lightcyan
URS000015FFD0_39947	0.933208	lightcyan
URS00008FBB59_39947	-0.65281	lightcyan
URS00008E3B7E_39947	-0.682821	lightcyan
URS00008EC2E8_39947	-0.704375	lightcyan
URS0000037DFC_39947	0.927558	lightcyan
LAp.07E0014740	0.549025	lightcyan
Soffic.02G0022750-4D	-0.668768	lightcyan
URS00006C28FD_4558	0.749174	lightcyan
Soffic.01G0007550-1A	0.589298	lightcyan
URS0000101A92_1736656	0.934878	lightcyan
URS0000197573_39947	-0.664612	lightcyan
URS00008E656A_39947	-0.818647	lightcyan
URS000068CF6C_4558	0.837396	lightcyan
LAp.04G0006360	-0.665143	lightcyan
URS000043CF6D_39946	-0.743887	lightcyan
URS00003E94D6_1428164	0.75509	lightcyan
URS000015FFD0_4558	0.937785	lightcyan
URS000015FFD0_39946	0.928143	lightcyan
Soffic.01G0034020-2B	0.675251	lightcyan
URS00008F0C84_39947	-0.607809	lightcyan
URS00003734D0_4558	0.947532	lightcyan
URS000043CF6D_39947	-0.717105	lightcyan
Soffic.01G0005790-2B	0.681235	lightcyan
URS00003E94D6_171959	0.777306	lightcyan
URS00003E94D6_132711	0.772722	lightcyan
URS00008EEA27_39947	-0.661481	lightcyan
URS000055CEC4_39947	0.69957	lightcyan
URS00000A0422_39947	-0.691382	lightcyan
URS0000180188_4558	0.695208	lightcyan
URS00001B25C4_4530	0.821236	lightcyan
Soffic.04G0007830-3F	0.529484	lightcyan
Soffic.01G0042650-4F	0.751286	lightcyan
LAp.06G0021250	0.620197	lightcyan
URS00008F2841_39947	-0.660234	lightcyan
URS0000679CF9_4558	0.886532	lightcyan
Soffic.10G0005230-6H	-0.581323	lightcyan
URS00008F9C2F_39947	-0.723497	lightcyan
URS00003E94D6_91528	0.754713	lightcyan
URS00006AF8A2_4558	0.88274	lightcyan
URS00008EC65F_39947	-0.812063	lightcyan
URS00001B25C4_4536	0.789197	lightcyan
URS00003E94D6_4560	0.758996	lightcyan
URS00006CCA42_4558	0.698075	lightcyan
URS00008F1E10_39947	-0.731766	lightcyan
URS00008F1372_39947	-0.810278	lightcyan
URS00008E6B7D_39947	0.871879	lightcyan
Soffic.01G0025240-4P	0.584173	lightcyan
URS00000CC4BE_4558	0.96217	lightcyan
URS00008F9C6E_39947	-0.762213	lightcyan
URS0000618B1E_39947	0.82947	lightcyan
URS0000107B5B_1428164	0.810102	lightcyan
URS00001B25C4_39947	0.844201	lightcyan
URS00008E90D4_39947	-0.704785	lightcyan
URS00008F47CF_39947	-0.67462	lightcyan
URS00001B25C4_1736658	0.871794	lightcyan
URS00008ECA70_39947	-0.747865	lightcyan
URS00008F9A59_39947	-0.633208	lightcyan
URS00008FAA93_39947	-0.611564	lightcyan
URS00008ED343_39947	-0.762697	lightcyan
URS0000107B5B_171959	0.788806	lightcyan
URS00008E4B0B_39947	-0.81545	lightcyan
LAp.09F0009410	0.545437	lightcyan
URS000042DBA8_39947	-0.761526	lightcyan
URS0000107B5B_4560	0.813564	lightcyan
URS00008E5634_39947	-0.754553	lightcyan
URS00003F5612_171959	0.723637	lightcyan
URS00008E4FAC_39947	-0.876697	lightcyan
URS000025942A_39946	0.703585	lightcyan
URS00008F949F_39947	-0.624357	lightcyan
URS0000107B5B_132711	0.787888	lightcyan
URS000023148B_39947	-0.683115	lightcyan
Soffic.10G0005190-1A	0.541598	lightcyan
URS0000107B5B_29704	0.755343	lightcyan
URS000017B9CA_4558	-0.779099	lightcyan
URS00001B25C4_39946	0.833527	lightcyan
URS000071F6DD_4558	0.862301	lightcyan
URS000065D784_4558	0.858478	lightcyan
URS0000107B5B_91525	0.761124	lightcyan
URS0000055CBD_39947	-0.731879	lightcyan
URS000001158D_39947	0.935126	lightcyan
URS00008EEE08_39947	-0.658047	lightcyan
Soffic.01G0039860-4E	-0.589793	lightcyan
URS00001B25C4_1736656	0.769065	lightcyan
URS00008F8291_39947	-0.617802	lightcyan
URS00008ECC1F_39947	-0.840899	lightcyan
URS00008F6E51_39947	-0.66061	lightcyan
URS0000039E3C_4530	0.648389	lightcyan
URS000063B45D_4558	0.865132	lightcyan
URS00008F67E0_39947	-0.753184	lightcyan
URS00001D27B3_39946	0.953309	lightcyan
URS00008F7ED4_39947	-0.668854	lightcyan
URS00008FE90A_39947	-0.803511	lightcyan
URS0000107B5B_91528	0.803081	lightcyan
URS00008ECFBC_39947	-0.738693	lightcyan
URS00008E80F2_39947	-0.725782	lightcyan
URS00008F70CA_39947	-0.691397	lightcyan
URS0000BF71E2_39946	0.680191	lightcyan
URS00003EEEA9_39947	0.841173	lightcyan
URS00008ED889_39947	-0.703587	lightcyan
URS0000107B5B_4558	0.761543	lightcyan
Soffic.02G0022620-5F	0.628568	lightcyan
URS00000BB249_1428164	0.871587	lightcyan
URS00003DA638_39947	0.894263	lightcyan
URS00008ED3D5_39947	-0.672856	lightcyan
URS00008F97EA_39947	-0.682194	lightcyan
URS00008ECF67_39947	-0.737076	lightcyan
URS00008F5D45_39947	-0.858389	lightcyan
Soffic.01G0036590-3C	0.70361	lightcyan
URS00008F0A68_39947	-0.815474	lightcyan
URS00003DA638_1736658	0.932246	lightcyan
URS00008EBB02_39947	-0.640174	lightcyan
URS00003DA638_4558	0.918603	lightcyan
URS00003DA638_91528	0.91776	lightcyan
URS00001D27B3_4558	0.948952	lightcyan
LAp.02H0034950	0.613975	lightcyan
URS0000B58552_29704	0.865557	lightcyan
URS00000BB249_171959	0.888007	lightcyan
URS00001D27B3_39947	0.94655	lightcyan
URS00003DA638_1428164	0.894229	lightcyan
URS0000B58552_4560	0.882428	lightcyan
URS00003DA638_132711	0.881706	lightcyan
Soffic.03G0012740-1A	0.624579	lightcyan
URS00008EA154_39947	-0.735242	lightcyan
URS00008F7260_39947	-0.758393	lightcyan
URS00008ED3C8_39947	-0.766616	lightcyan
URS00008F11BC_39947	-0.824173	lightcyan
URS00006F697B_4558	-0.698904	lightcyan
URS00008E6977_39947	-0.698213	lightcyan
URS00000BB249_4560	0.864334	lightcyan
URS0000B58552_91528	0.916316	lightcyan
URS000068B246_39946	0.904722	lightcyan
URS00008EB3F4_39947	-0.747939	lightcyan
URS00008E9EF5_39947	-0.794768	lightcyan
URS00000BB249_4558	0.842315	lightcyan
URS0000B58552_132711	0.886013	lightcyan
URS0000498406_4558	0.78642	lightcyan
URS0001A168F8_39947	-0.674774	lightcyan
URS000049943F_39946	0.890471	lightcyan
Soffic.05G0000720-4D	0.673803	lightcyan
URS00003DA638_39946	0.922396	lightcyan
URS0000095045_39947	0.802684	lightcyan
URS00008F0F5D_39947	-0.828882	lightcyan
URS00008EE0F1_39947	-0.667358	lightcyan
URS00008FD310_39947	-0.746722	lightcyan
Soffic.06G0016120-7G	0.645698	lightcyan
URS00000F8A1B_39946	0.736293	lightcyan
URS00000BB249_91525	0.861135	lightcyan
URS00003DA638_4530	0.874244	lightcyan
URS0000B58552_171959	0.898034	lightcyan
URS00008FCB64_39947	-0.65982	lightcyan
URS00008F6DF9_39947	-0.625657	lightcyan
URS00000F8A1B_4536	0.605745	lightcyan
URS00000BB249_132711	0.847073	lightcyan
Soffic.08G0007240-5F	-0.591352	lightcyan
Soffic.01G0030610-1A	0.559317	lightcyan
URS00004D5866_4536	0.94598	lightcyan
URS00006CA487_39946	0.56588	lightcyan
URS00000F8A1B_39947	0.716621	lightcyan
URS0000095045_39946	0.804496	lightcyan
URS00004D5866_4530	0.945336	lightcyan
Soffic.05G0005140-8PG	0.710094	lightcyan
URS00004D5866_143042	0.944848	lightcyan
URS00008EBC48_39947	-0.647211	lightcyan
URS00004D5866_29699	0.945028	lightcyan
URS000029A44E_39947	0.941796	lightcyan
URS00004D5866_1428164	0.946487	lightcyan
URS00008E5A96_39947	-0.771726	lightcyan
URS00004D5866_143048	0.945781	lightcyan
URS00004D5866_143044	0.944475	lightcyan
URS00004D5866_143049	0.945812	lightcyan
URS00004D5866_91527	0.944498	lightcyan
URS00004D5866_143045	0.945894	lightcyan
URS00004D5866_91528	0.944012	lightcyan
URS00004D5866_39947	0.942638	lightcyan
URS00004D5866_29704	0.94438	lightcyan
URS00000F9A34_39947	0.943644	lightcyan
URS00004D5866_4560	0.944329	lightcyan
URS00004D5866_1736656	0.945978	lightcyan
URS00003DA638_1736656	0.883798	lightcyan
URS00004D5866_39946	0.941374	lightcyan
URS00004D5866_4558	0.941622	lightcyan
URS00000BB249_91528	0.821967	lightcyan
URS00004D5866_143047	0.943067	lightcyan
Soffic.06G0005110-6G	0.621274	lightcyan
URS00004D5866_171959	0.944703	lightcyan
URS00004D5866_91525	0.944015	lightcyan
URS00004D5866_29698	0.946356	lightcyan
URS00004D5866_143043	0.943682	lightcyan
URS00004D5866_1736658	0.944955	lightcyan
URS00004D5866_29705	0.94367	lightcyan
URS00004D5866_29703	0.945263	lightcyan
URS00004D5866_132711	0.943254	lightcyan
URS0000506CC7_39947	0.941754	lightcyan
URS00004D5866_91526	0.945845	lightcyan
URS00006A3C9C_4558	0.810128	lightcyan
URS00004D5866_91524	0.943368	lightcyan
URS00004D5866_143041	0.943666	lightcyan
URS0000BE5744_39946	0.677291	lightcyan
Soffic.08G0003420-3F	-0.588659	lightcyan
URS00004D5866_29701	0.947365	lightcyan
URS000001B2C5_4536	-0.622687	lightcyan
URS00008FEBAC_39947	-0.712408	lightcyan
URS00008FE141_39947	-0.834537	lightcyan
Soffic.03G0002570-1A	0.58489	lightcyan
URS00008EA22D_39947	-0.638294	lightcyan
URS00003DA638_4536	0.882826	lightcyan
URS00008E8F50_39947	-0.680384	lightcyan
URS0000B58552_91525	0.859542	lightcyan
URS00000BB249_29704	0.840642	lightcyan
Soffic.01G0047970-1P	0.563364	lightcyan
MSTRG.18248	0.5167	lightcyan
MSTRG.25272	0.656276	lightcyan
MSTRG.57777	0.689374	lightcyan
MSTRG.65371	0.566103	lightcyan
MSTRG.81940	-0.649766	lightcyan
MSTRG.103745	0.641003	lightcyan
Soffic.01G0033760-4F	0.767872	tan
Soffic.09G0003400-3C	0.794009	tan
Soffic.09G0022200-4F	0.83535	tan
LAp.00068820	0.816907	tan
Soffic.03G0011840-3D	-0.783287	tan
LAp.00029320	0.720182	tan
Soffic.04G0024700-3E	0.809978	tan
Soffic.02G0022570-5F	0.784117	tan
Soffic.09G0001370-7G	0.885058	tan
Soffic.05G0010440-2B	0.783172	tan
Soffic.08G0012590-5F	0.886673	tan
Soffic.03G0008310-3C	-0.55609	tan
Soffic.04G0017840-1A	0.855181	tan
Soffic.07G0014930-2B	0.77214	tan
Soffic.09G0021220-6G	0.809773	tan
Soffic.03G0008430-2B	0.860556	tan
LAp.05B0021630	0.735134	tan
Soffic.01G0048370-4E	-0.772417	tan
Soffic.04G0023790-3E	0.748956	tan
Soffic.09G0012210-1A	0.790844	tan
Soffic.07G0018330-1A	-0.612705	tan
Soffic.06G0017860-4G	0.812323	tan
Soffic.01G0001530-5E	0.708835	tan
Soffic.06G0009610-4D	0.854052	tan
Soffic.10G0002430-2B	0.808967	tan
Soffic.03G0018700-1A	0.815124	tan
Soffic.07G0002280-7H	0.87806	tan
Soffic.06G0001370-2B	0.884491	tan
Soffic.05G0007790-2PD	0.834917	tan
Soffic.08G0014750-5F	0.880493	tan
Soffic.02G0025170-5F	0.859915	tan
Soffic.10G0020360-6F	0.888642	tan
Soffic.08G0011720-3C	0.780905	tan
Soffic.03G0002080-2B	0.804943	tan
Soffic.04G0013460-1B	0.737042	tan
Soffic.02G0030360-6F	-0.598272	tan
Soffic.07G0007870-2PH	0.77448	tan
Soffic.09G0019730-3F	0.766277	tan
LAp.04H0000030	0.529953	tan
Soffic.05G0014490-2B	0.527386	tan
Soffic.05G0021480-1B	0.815554	tan
Soffic.08G0005030-2B	0.789564	tan
Soffic.08G0004120-7G	0.887968	tan
Soffic.08G0017230-1PE	-0.650866	tan
Soffic.08G0015400-6H	0.722226	tan
Soffic.03G0002380-2B	0.79971	tan
Soffic.09G0016130-4G	-0.727827	tan
Soffic.03G0032250-7H	0.850794	tan
Soffic.07G0006700-4G	0.772335	tan
Soffic.10G0021920-5F	0.871154	tan
Soffic.02G0023120-4D	0.788206	tan
Soffic.05G0014800-6G	0.908034	tan
Soffic.03G0013060-2F	0.836635	tan
Soffic.01G0006400-4D	0.90333	tan
LAp.08F0006650	0.818713	tan
Soffic.03G0018710-1A	0.940637	tan
Soffic.09G0001560-5F	0.908527	tan
Soffic.08G0017890-4H	0.924388	tan
Soffic.04G0030520-1PH	0.772396	tan
Soffic.05G0018290-1A	0.823165	tan
Soffic.08G0011890-2C	0.861864	tan
LAp.09F0022120	0.856496	tan
Soffic.02G0037870-4D	0.927614	tan
Soffic.02G0026420-3C	0.848411	tan
Soffic.06G0016640-3C	-0.658401	tan
Soffic.01G0034110-7G	0.894515	tan
Soffic.09G0005490-1A	0.542459	tan
Soffic.07G0008130-5F	-0.686673	tan
Soffic.01G0046910-2B	-0.820453	tan
Soffic.02G0026480-2B	0.832097	tan
Soffic.06G0006440-3F	0.894971	tan
[truncated: 40,998 more rows]

## Sheet: Table S8
Table S8： Significant changed metabolites in two lines
metabolites	Induced/Repressed
2-ACETAMIDO-2-DEOXY-BETA-D-GLUCOSYLAMINE	540Ind 664Ind
SHIKIMATE	540Ind 664Ind
2-Hydroxyhippuric acid	540Ind 664Ind
PHENYLPYRUVATE	540Ind 664Ind
CAFFEATE	540Ind 664Ind
CATECHOL	540Ind 664Ind
PYRIDOXINE	540Ind 664Ind
6-DEOXY-L-GALACTOSE	540Ind 664Rep
4-HYDROXYPHENYLACETATE	540Ind 664Rep
2'-DEOXYADENOSINE	540Rep 664Rep
CYTIDINE	540Rep 664Rep
ADENINE	540Rep 664Rep
CITRULLINE	540Rep 664Rep
4-METHYL-2-OXO-PENTANOIC ACID	540Rep 664Rep
2,3-dinor TXB2	540Rep 664Rep
4-HYDROXY-L-PROLINE	540Rep 664Rep
DL-5-HYDROXYLYSINE	540Rep 664Rep
ALPHA-AMINOADIPATE	540Rep 664Rep
Methionine Sulfoxide	540Rep 664Rep
4-COUMARATE	540Rep 664Rep
GLYCEROL	540Rep 664Rep
HEXANESULFONIC ACID	540Rep 664Rep
HOMOVANILLATE-CO2	540Rep 664Rep
QUINATE	540Rep 664Rep
2'-DEOXYGUANOSINE	540Rep 664Rep
3-DEHYDROSHIKIMATE	540Rep 664Rep
FERULATE	540Ind
GLUCOSE	540Ind
FRUCTOSE	540Ind
OROTATE	540Ind
D--GALACTURONIC ACID	540Ind
3-HYDROXYPHENYLACETATE	540Ind
D--RAFFINOSE	540Ind
2,3-dihydroxyisovalerate	540Ind
ARABINOSE	540Ind
LL-2,6-DIAMINOHEPTANEDIOATE	540Ind
ALLANTOIN	540Ind
PHENETHYLAMINE	540Ind
URACIL	540Ind
D-GLYCERIC ACID	540Ind
3-4-HYDROXYPHENYLPYRUVATE	540Ind
MANDELIC ACID	540Ind
THEOBROMINE	540Ind
2-AMINOETHYL DIHYDROGEN PHOSPHATE	540Ind
NICOTINAMIDE	540Rep
2-hydroxyglutarate	540Rep
NICOTINATE	540Rep
MEVALOLACTONE	540Rep
ASPARTATE	540Rep
HOMOGENTISATE	540Rep
TAURINE	540Rep
L-PIPECOLIC ACID	540Rep
5-OXO-D-PROLINE	540Rep
Formylkynurenine	540Rep
2-hydroxyglutarate-water	540Rep
GUANINE	540Rep
HYPOTAURINE	540Rep
L-HISTIDINOL	540Rep
CITRAMALATE	540Rep
L-LYSINE	540Rep
GLYCOLALDEHYDE DIMER	540Rep
FORMATE	540Rep
2-DEOXY-D-GLUCOSE	540Rep
4-HYDROXYBENZALDEHYDE	540Rep
HOMOVANILLATE	540Rep
L-METHIONINE	540Rep
11-dehydro-2,3-dinor TXB2	664Ind
3-HYDROXY-3-METHYLGLUTARATE	664Ind
L-ARGININE	664Ind
BETAINE	664Ind
Leu Pro	664Rep
ALPHA-D-GLUCOSE	664Rep
XANTHINE	664Rep
Isocytosine	664Rep
N-METHYL-L-GLUTAMATE	664Rep
TMAO	664Rep
